# Supplementary material for: PPP2R2D suppresses IL-2 production and Treg function
Source: JCI Insight. 2020 Oct 2;5(19):e138215. doi: 10.1172/jci.insight.138215 (PMC7566706; doi:10.1172/jci.insight.138215)
Supplement: Supplemental Table 1 [file jciinsight-5-138215-s051.xlsx]

## Sheet: Sheet1
	seqnames	start	end	width	strand	Conc	Conc_LckcreR2Dfl/fl	Conc_R2Dfl/fl	Fold (log2)	p.value	FDR	annotation	geneChr	geneStart	geneEnd	geneLength	geneStrand	geneId	transcriptId	distanceToTSS	GeneSymbol
1	chr10	75222450	75223056	607	*	9.01	9.94	5.39	4.55	6.21e-20	5.92e-16	Intron (ENSMUST00000218766.1/74392, intron 1 of 15)	10	75229855	75312399	82545	1	74392	ENSMUST00000040105.7	-6799	Specc1l
2	chr11	46398935	46399558	624	*	8.61	9.53	5.34	4.19	7.46e-17	2.77e-13	Promoter (2-3kb)	11	46396559	46406615	10057	1	432552	ENSMUST00000139280.1	2376	Fam71b
3	chr13	93898491	93898863	373	*	7.29	8.23	3.73	4.5	8.71e-17	2.77e-13	Intron (ENSMUST00000091403.5/11881, intron 6 of 7)	13	93790777	93790837	61	1	100885837	ENSMUST00000176635.1	107714	Mir5624
4	chr10	127162655	127163464	810	*	9.14	10.07	5.68	4.39	2.53e-16	4.11e-13	Promoter (1-2kb)	10	127165225	127172330	7106	1	14421	ENSMUST00000006914.10	-1761	B4galnt1
5	chr2	127927504	127928419	916	*	8.68	9.59	5.57	4.02	2.57e-16	4.11e-13	Intron (ENSMUST00000028859.7/74121, intron 9 of 17)	2	127909058	128123508	214451	1	74121	ENSMUST00000110344.1	18446	Acoxl
6	chr15	62164637	62165132	496	*	7.7	8.62	4.6	4.01	2.59e-16	4.11e-13	Intron (ENSMUST00000182956.7/19296, intron 2 of 6)	15	62178175	62250975	72801	1	19296	ENSMUST00000182476.7	-13043	Pvt1
7	chr5	64487689	64488393	705	*	8.47	9.38	5.33	4.05	3.04e-16	4.14e-13	Distal Intergenic	5	64477035	64482465	5431	1	77382	ENSMUST00000196829.1	10654	C030018K13Rik
8	chr15	50361744	50362351	608	*	7.65	8.55	4.75	3.8	4.47e-16	4.47e-13	Distal Intergenic	15	50819499	50827521	8023	2	83925	ENSMUST00000183421.1	465170	Trps1
9	chr6	41112959	41113662	704	*	8.51	9.43	5.26	4.17	4.99e-16	4.47e-13	5' UTR	6	41030268	41035509	5242	2	67373	ENSMUST00000031931.5	-77450	2210010C04Rik
10	chr10	40372281	40372676	396	*	7.28	8.22	3.5	4.72	5.1e-16	4.47e-13	Intron (ENSMUST00000216736.1/78334, intron 1 of 11)	10	40349526	40482101	132576	1	78334	ENSMUST00000214659.1	22755	Cdk19
11	chr17	35210143	35210690	548	*	7.91	8.82	4.87	3.95	5.15e-16	4.47e-13	Distal Intergenic	17	35203165	35205351	2187	2	16992	ENSMUST00000025266.5	-4792	Lta
12	chr10	127676663	127677198	536	*	7.89	8.8	4.81	3.99	7.98e-16	6.34e-13	Promoter (<=1kb)	10	127677064	127695168	18105	1	210035	ENSMUST00000118612.7	0	Nemp1
13	chr16	91532928	91534314	1387	*	9.51	10.41	6.57	3.84	1.07e-15	7.35e-13	Distal Intergenic	16	91527443	91527544	102	2	102465190	ENSMUST00000183385.1	-5384	Mir6367
14	chr8	69774532	69775143	612	*	8.48	9.4	5.25	4.15	1.16e-15	7.35e-13	Promoter (<=1kb)	8	69763843	69774911	11069	2	330788	ENSMUST00000137573.1	0	Zfp866
15	chr1	60016111	60016714	604	*	7.94	8.84	4.98	3.86	1.17e-15	7.35e-13	Intron (ENSMUST00000027172.12/70375, intron 3 of 10)	1	60015255	60022615	7361	2	70375	ENSMUST00000187364.1	5901	Ica1l
16	chr11	99203611	99204393	783	*	8.27	9.17	5.37	3.8	1.23e-15	7.35e-13	Distal Intergenic	11	99209992	99213443	3452	2	57376	ENSMUST00000156160.1	9050	Smarce1
17	chrX	94366635	94367238	604	*	7.84	8.76	4.61	4.15	1.41e-15	7.93e-13	Promoter (<=1kb)	20	94355053	94366777	11725	2	631145	ENSMUST00000044989.11	0	Fam90a1b
18	chr11	119671019	119671515	497	*	7.47	8.41	3.84	4.57	1.61e-15	8.54e-13	Exon (ENSMUST00000125583.7/74370, exon 3 of 13)	11	119655944	119865810	209867	1	74370	ENSMUST00000127899.7	15075	Rptor
19	chr19	6363082	6364716	1635	*	10.1	10.99	7.37	3.62	1.79e-15	8.97e-13	Promoter (<=1kb)	19	6363690	6378030	14341	1	22668	ENSMUST00000131252.7	0	Sf1
20	chr1	128611799	128612211	413	*	7.38	8.31	3.99	4.32	1.95e-15	9.29e-13	Distal Intergenic	1	128589099	128592293	3195	2	12767	ENSMUST00000142893.1	-19506	Cxcr4
21	chr7	101310411	101311030	620	*	8.07	8.97	5.05	3.93	2.09e-15	9.47e-13	Distal Intergenic	7	101317086	101346626	29541	1	56018	ENSMUST00000163799.8	-6056	Stard10
22	chr2	164077806	164078331	526	*	7.61	8.5	4.82	3.68	2.27e-15	9.82e-13	Intron (ENSMUST00000134078.7/58231, intron 1 of 3)	2	164081597	164096857	15261	1	58231	ENSMUST00000153319.1	-3266	Stk4
23	chr1	144330354	144330900	547	*	8.03	8.93	5.16	3.77	3.12e-15	1.27e-12	Distal Intergenic	1	144242296	144249242	6947	2	50778	ENSMUST00000189061.6	-81112	Rgs1
24	chr12	25305757	25306590	834	*	8.46	9.35	5.65	3.7	3.19e-15	1.27e-12	Intron (ENSMUST00000220620.1/ENSMUST00000220620.1, intron 1 of 2)	12	25129174	25134931	5758	1	432641	ENSMUST00000223429.1	176583	Gm17746
25	chr6	33059939	33060561	623	*	8.48	9.38	5.51	3.87	3.4e-15	1.29e-12	Promoter (<=1kb)	6	32792217	33060260	268044	2	66075	ENSMUST00000066379.10	0	Chchd3
26	chr9	14262509	14263019	511	*	7.76	8.67	4.65	4.02	3.86e-15	1.42e-12	Exon (ENSMUST00000214060.1/ENSMUST00000214060.1, exon 2 of 4)	9	14275067	14325817	50751	1	75747	ENSMUST00000209187.1	-12048	Sesn3
27	chrX	74392963	74393449	487	*	7.63	8.55	4.45	4.1	4.96e-15	1.75e-12	Promoter (<=1kb)	20	74393290	74433993	40704	1	16151	ENSMUST00000144947.7	0	Ikbkg
28	chr3	85126913	85127372	460	*	7.87	8.77	4.95	3.82	5.23e-15	1.78e-12	Intron (ENSMUST00000154148.7/99889, intron 3 of 9)	3	84952146	84977645	25500	1	50754	ENSMUST00000029727.7	174767	Fbxw7
29	chr12	31949234	31950975	1742	*	9.7	10.58	7.07	3.51	5.46e-15	1.79e-12	Promoter (<=1kb)	12	31926254	31950535	24282	2	73389	ENSMUST00000172314.8	0	Hbp1
30	chr17	28612617	28613193	577	*	8.56	9.48	5.45	4.02	5.64e-15	1.79e-12	Intron (ENSMUST00000233440.1/20815, intron 2 of 14)	17	28589590	28607192	17603	2	20815	ENSMUST00000004987.16	-5425	Srpk1
31	chrX	164419351	164419894	544	*	7.68	8.59	4.47	4.13	5.93e-15	1.81e-12	Promoter (<=1kb)	20	164419787	164431836	12050	1	18700	ENSMUST00000208741.1	0	Piga
32	chr10	41529932	41530673	742	*	8.27	9.16	5.44	3.72	6.06e-15	1.81e-12	3' UTR	10	41520044	41526876	6833	1	53599	ENSMUST00000186388.1	9888	Cd164
33	chr13	24415377	24416232	856	*	8.49	9.38	5.7	3.68	6.95e-15	1.96e-12	Promoter (<=1kb)	13	24415123	24439674	24552	1	12763	ENSMUST00000225046.1	254	Cmah
34	chr5	53490523	53491209	687	*	8.57	9.49	5.49	4	6.97e-15	1.96e-12	Intron (ENSMUST00000201991.3/19664, intron 1 of 6)	5	53466152	53649390	183239	1	19664	ENSMUST00000201991.3	24371	Rbpj
35	chr5	64160844	64161458	615	*	8.1	9.01	5.08	3.92	7.27e-15	1.98e-12	Promoter (<=1kb)	5	64160211	64351486	191276	1	57915	ENSMUST00000101195.8	633	Tbc1d1
36	chrX	159758151	159758566	416	*	6.72	7.66	3.11	4.55	7.73e-15	2.04e-12	Intron (ENSMUST00000112456.8/58194, intron 2 of 17)	20	159708601	159974167	265567	1	58194	ENSMUST00000080394.12	49550	Sh3kbp1
37	chr5	62858101	62858905	805	*	9.14	10.07	5.77	4.29	7.93e-15	2.04e-12	Intron (ENSMUST00000238474.1/100322896, intron 8 of 9)	5	62813823	62888308	74486	1	100322896	ENSMUST00000170704.1	44278	Dthd1
38	chr18	62169087	62169581	495	*	8.15	9.06	5.09	3.98	8.43e-15	2.12e-12	Distal Intergenic	18	62177816	62179959	2144	2	11555	ENSMUST00000053640.4	10378	Adrb2
39	chr12	21451341	21451836	496	*	7.93	8.83	4.98	3.86	8.75e-15	2.12e-12	Distal Intergenic	12	21390071	21417637	27567	2	22630	ENSMUST00000135088.8	-33704	Ywhaq
40	chr13	74770424	74770980	557	*	8.08	8.98	5.11	3.87	8.89e-15	2.12e-12	Promoter (<=1kb)	13	74692368	74770736	78369	2	12380	ENSMUST00000222588.1	0	Cast
41	chr16	51690653	51691329	677	*	9.09	10.01	6	4	1.01e-14	2.34e-12	Distal Intergenic	16	51982484	51985785	3302	2	629091	ENSMUST00000231890.1	294456	Gm29686
42	chr9	88380044	88380430	387	*	7.42	8.33	4.3	4.03	1.06e-14	2.4e-12	Exon (ENSMUST00000165315.7/244962, exon 26 of 28)	9	88376752	88398621	21870	2	244962	ENSMUST00000140439.7	18191	Snx14
43	chr10	95745758	95746414	657	*	8.32	9.22	5.42	3.8	1.1e-14	2.43e-12	Exon (ENSMUST00000187483.6/ENSMUST00000187483.6, exon 1 of 6)	10	95547007	95564146	17140	2	71207	ENSMUST00000020217.6	-181612	Nudt4
44	chr17	57031369	57032368	1000	*	9.98	10.88	7.16	3.72	1.14e-14	2.48e-12	Promoter (<=1kb)	17	57021051	57031488	10438	2	16549	ENSMUST00000007814.9	0	Khsrp
45	chr11	75318516	75319261	746	*	8.57	9.5	5.34	4.15	1.22e-14	2.58e-12	Exon (ENSMUST00000092907.11/68275, exon 6 of 17)	11	75301305	75342188	40884	2	68275	ENSMUST00000135770.7	22927	Rpa1
46	chr9	44873707	44874060	354	*	7.12	8.04	4.04	4	1.34e-14	2.77e-12	Intron (ENSMUST00000002095.10/214162, intron 1 of 35)	9	44847432	44880866	33435	2	214162	ENSMUST00000215489.1	6806	Kmt2a
47	chr15	97825012	97825560	549	*	8.27	9.17	5.35	3.82	1.48e-14	3.01e-12	Intron (ENSMUST00000079838.13/56233, intron 1 of 24)	15	97797799	97831469	33671	2	56233	ENSMUST00000156045.7	5909	Hdac7
48	chr5	34407379	34407751	373	*	7.33	8.24	4.31	3.93	1.55e-14	3.08e-12	Intron (ENSMUST00000180376.7/231128, intron 1 of 20)	5	34426337	34485747	59411	1	231128	ENSMUST00000094867.7	-18586	Fam193a
49	chr5	121106929	121107369	441	*	8.21	9.13	5.09	4.04	1.59e-14	3.1e-12	Distal Intergenic	5	121133840	121143635	9796	2	19247	ENSMUST00000148871.1	36266	Ptpn11
50	chr5	34187505	34188360	856	*	9.48	10.39	6.45	3.93	1.64e-14	3.12e-12	Promoter (<=1kb)	5	34173887	34187710	13824	2	17122	ENSMUST00000042701.12	0	Mxd4
51	chrX	7319168	7319520	353	*	6.53	7.45	3.2	4.26	1.75e-14	3.27e-12	Promoter (<=1kb)	20	7159469	7319233	159765	2	12728	ENSMUST00000115746.7	0	Clcn5
52	chr11	65794711	65795155	445	*	7.4	8.3	4.47	3.83	1.93e-14	3.54e-12	Distal Intergenic	11	65688243	65788297	100055	2	26398	ENSMUST00000046963.9	-6414	Map2k4
53	chr11	11519329	11519878	550	*	7.76	8.65	4.96	3.68	2.09e-14	3.73e-12	Distal Intergenic	11	11489266	11515190	25925	1	73862	ENSMUST00000109678.2	30063	Spata48
54	chr4	132922105	132923102	998	*	8.87	9.77	5.87	3.91	2.11e-14	3.73e-12	Promoter (<=1kb)	4	132899213	132922558	23346	2	230789	ENSMUST00000030696.10	0	Fam76a
55	chr3	52458402	52459045	644	*	7.74	8.63	4.99	3.64	2.26e-14	3.93e-12	Distal Intergenic	3	52516964	52550219	33256	1	102631981	ENSMUST00000195035.1	-57919	Gm30173
56	chr16	55934429	55935045	617	*	8.4	9.31	5.49	3.81	2.33e-14	3.97e-12	Promoter (<=1kb)	16	55899888	55934855	34968	2	74201	ENSMUST00000023270.13	0	Cep97
57	chr8	126855907	126856468	562	*	7.67	8.58	4.66	3.91	2.43e-14	4.06e-12	Intron (ENSMUST00000212406.1/ENSMUST00000212406.1, intron 1 of 8)	8	126839233	126851473	12241	1	414091	ENSMUST00000212914.1	16674	A630001O12Rik
58	chr13	37007393	37007872	480	*	7.05	7.95	4.22	3.73	2.75e-14	4.49e-12	Intron (ENSMUST00000037491.9/74145, intron 3 of 14)	13	36938916	37049187	110272	2	74145	ENSMUST00000224783.1	41315	F13a1
59	chr11	52299580	52300161	582	*	8.67	9.59	5.53	4.06	2.81e-14	4.49e-12	Distal Intergenic	11	52253236	52283331	30096	2	21414	ENSMUST00000109071.2	-16249	Tcf7
60	chr3	104616115	104616597	483	*	7.64	8.54	4.74	3.81	2.86e-14	4.49e-12	Distal Intergenic	3	104638668	104658462	19795	1	20501	ENSMUST00000046212.1	-22071	Slc16a1
61	chr10	34110742	34111479	738	*	8.55	9.45	5.63	3.82	2.88e-14	4.49e-12	Distal Intergenic	10	34087815	34096519	8705	2	103511	ENSMUST00000069125.7	-14223	Calhm5
62	chr11	101119545	101120270	726	*	8.51	9.42	5.54	3.88	2.98e-14	4.58e-12	Promoter (<=1kb)	11	101119938	101126419	6482	1	103733	ENSMUST00000043680.8	0	Tubg1
63	chr17	52031142	52031548	407	*	6.82	7.74	3.68	4.06	3.03e-14	4.59e-12	Promoter (2-3kb)	17	52028191	52163976	135786	1	100503190	ENSMUST00000233877.1	2951	Gm19585
64	chr10	26358413	26359363	951	*	8.4	9.29	5.63	3.67	3.22e-14	4.69e-12	Intron (ENSMUST00000105519.9/237339, intron 1 of 20)	10	26274468	26373956	99489	2	237339	ENSMUST00000105519.9	14593	L3mbtl3
65	chr6	99050437	99050987	551	*	7.33	8.22	4.58	3.64	3.22e-14	4.69e-12	Intron (ENSMUST00000113326.8/108655, intron 4 of 17)	6	99003393	99044459	41067	2	108655	ENSMUST00000123992.7	-5978	Foxp1
66	chr17	84844988	84845362	375	*	6.92	7.82	4	3.82	3.25e-14	4.69e-12	Distal Intergenic	17	84766428	84790789	24362	2	72416	ENSMUST00000161928.7	-54199	Lrpprc
67	chr1	60776915	60777291	377	*	7.65	8.57	4.54	4.03	3.69e-14	5.25e-12	Exon (ENSMUST00000145502.1/ENSMUST00000145502.1, exon 2 of 2)	1	60746402	60764626	18225	1	12487	ENSMUST00000153207.1	30513	Cd28
68	chr7	132764790	132765499	710	*	8.34	9.23	5.56	3.67	3.88e-14	5.41e-12	Intron (ENSMUST00000124096.7/14183, intron 2 of 6)	7	132713365	132776916	63552	2	77938	ENSMUST00000106168.1	11417	Fam53b
69	chr13	96487253	96487659	407	*	7.18	8.1	3.95	4.15	3.91e-14	5.41e-12	Promoter (2-3kb)	13	96483517	96489791	6275	2	27015	ENSMUST00000222268.1	2132	Polk
70	chr7	127477621	127479031	1411	*	9.8	10.69	7.03	3.66	4.14e-14	5.64e-12	Promoter (<=1kb)	7	127479199	127491506	12308	1	14123	ENSMUST00000205432.2	-168	Fbrs
71	chr11	76406644	76407260	617	*	8.2	9.1	5.29	3.81	4.4e-14	5.91e-12	Promoter (<=1kb)	11	76406952	76414329	7378	1	56322	ENSMUST00000120699.7	0	Timm22
72	chr10	81266415	81267030	616	*	7.9	8.78	5.34	3.44	5.04e-14	6.67e-12	Promoter (<=1kb)	10	81266960	81273236	6277	1	57267	ENSMUST00000220297.1	0	Apba3
73	chr1	52844695	52845351	657	*	8.68	9.58	5.74	3.84	5.25e-14	6.8e-12	Promoter (<=1kb)	1	52845013	52920981	75969	1	227095	ENSMUST00000159352.7	0	Hibch
74	chr11	103262267	103262796	530	*	8.15	9.05	5.25	3.8	5.28e-14	6.8e-12	Intron (ENSMUST00000021324.2/53859, intron 1 of 15)	11	103219762	103267472	47711	2	53859	ENSMUST00000021324.2	4676	Map3k14
75	chr3	90433395	90433961	567	*	8.55	9.47	5.43	4.04	5.4e-14	6.85e-12	Promoter (<=1kb)	3	90391396	90433529	42134	2	229543	ENSMUST00000029542.11	0	Ints3
76	chr19	57429902	57430461	560	*	7.73	8.63	4.91	3.72	5.46e-14	6.85e-12	Distal Intergenic	19	57452912	57491005	38094	1	72133	ENSMUST00000026073.13	-22451	Trub1
77	chr7	25267087	25268654	1568	*	10.26	11.13	7.65	3.48	5.97e-14	7.37e-12	Promoter (<=1kb)	7	25267704	25294159	26456	1	71722	ENSMUST00000169266.7	0	Cic
78	chr18	84951415	84951790	376	*	8	8.91	4.95	3.97	6.03e-14	7.37e-12	Promoter (<=1kb)	18	84946191	84951524	5334	2	67105	ENSMUST00000025547.3	0	Timm21
79	chr15	102517559	102518893	1335	*	9.73	10.59	7.23	3.36	6.2e-14	7.48e-12	Promoter (<=1kb)	15	102518192	102523674	5483	1	21357	ENSMUST00000131184.7	0	Tarbp2
80	chr1	131526440	131528190	1751	*	10.03	10.89	7.55	3.34	6.77e-14	8.07e-12	Promoter (<=1kb)	1	131527903	131539872	11970	1	108900	ENSMUST00000068613.4	0	Fam72a
81	chr8	91313139	91313874	736	*	9.18	10.09	6.11	3.98	6.94e-14	8.1e-12	Promoter (<=1kb)	8	91217030	91313262	96233	2	244585	ENSMUST00000047783.13	0	Rpgrip1l
82	chr10	7589547	7590340	794	*	7.82	8.7	5.16	3.54	7.03e-14	8.1e-12	Promoter (<=1kb)	10	7589800	7608567	18768	1	237253	ENSMUST00000134346.7	0	Lrp11
83	chr5	123914702	123915316	615	*	7.83	8.72	5.05	3.67	7.2e-14	8.1e-12	Exon (ENSMUST00000023869.14/68184, exon 3 of 8)	5	123907489	123927133	19645	1	68184	ENSMUST00000166233.1	7213	Denr
84	chr15	75981477	75982311	835	*	8.56	9.46	5.61	3.85	7.21e-14	8.1e-12	Promoter (<=1kb)	15	75979872	75982442	2571	2	223648	ENSMUST00000183130.2	131	Ccdc166
85	chr2	70844644	70845601	958	*	8.07	8.94	5.48	3.46	7.23e-14	8.1e-12	Distal Intergenic	2	70712407	70825728	113322	2	228012	ENSMUST00000038584.8	-18916	Tlk1
86	chr13	45852344	45852659	316	*	6.74	7.65	3.71	3.95	7.34e-14	8.14e-12	5' UTR	13	45795543	45872288	76746	2	20238	ENSMUST00000222610.1	19629	Atxn1
87	chr9	96350596	96350842	247	*	6.23	7.17	2.7	4.47	7.47e-14	8.18e-12	Promoter (1-2kb)	9	96345805	96349376	3572	2	11933	ENSMUST00000187341.1	-1220	Atp1b3
88	chrX	108834259	108834753	495	*	7.08	8	3.81	4.19	7.66e-14	8.3e-12	Promoter (<=1kb)	20	108737016	108834348	97333	2	382236	ENSMUST00000150434.7	0	Brwd3
89	chr1	178187235	178188469	1235	*	9.49	10.4	6.43	3.97	8.39e-14	8.96e-12	Promoter (<=1kb)	1	178187417	178250901	63485	1	78825	ENSMUST00000161075.7	0	Desi2
90	chr17	52064555	52065152	598	*	7.93	8.83	4.91	3.92	8.46e-14	8.96e-12	Intron (ENSMUST00000233901.1/100503190, intron 2 of 2)	17	52028191	52163976	135786	1	100503190	ENSMUST00000233877.1	36364	Gm19585
91	chr14	66199695	66200129	435	*	8.44	9.37	5.07	4.31	8.73e-14	9.14e-12	Intron (ENSMUST00000022622.13/19229, intron 2 of 30)	14	66153258	66213552	60295	2	19229	ENSMUST00000178730.7	13423	Ptk2b
92	chr6	67347946	67348424	479	*	7.63	8.53	4.84	3.69	9.43e-14	9.68e-12	Intron (ENSMUST00000018485.3/16162, intron 7 of 15)	6	67291318	67339694	48377	2	16162	ENSMUST00000117441.7	-8252	Il12rb2
93	chrX	73966895	73967987	1093	*	7.84	8.72	5.19	3.53	9.54e-14	9.68e-12	Promoter (<=1kb)	20	73942792	73966357	23566	2	15161	ENSMUST00000033761.12	-538	Hcfc1
94	chr11	16951024	16951680	657	*	8.26	9.16	5.35	3.81	9.55e-14	9.68e-12	Promoter (<=1kb)	11	16951375	16954447	3073	1	319701	ENSMUST00000109635.1	0	Fbxo48
95	chr7	125488638	125489292	655	*	8.21	9.09	5.56	3.53	9.91e-14	9.9e-12	Promoter (2-3kb)	7	125471113	125491399	20287	2	67711	ENSMUST00000138616.2	2107	Nsmce1
96	chr4	101213524	101213882	359	*	6.79	7.71	3.57	4.13	9.97e-14	9.9e-12	Intron (ENSMUST00000102781.9/16451, intron 1 of 24)	4	101181019	101185450	4432	2	16451	ENSMUST00000147211.1	-28074	Jak1
97	chr5	96824861	96825268	408	*	7.15	8.05	4.22	3.83	1.01e-13	9.96e-12	Promoter (2-3kb)	5	96827930	96830488	2559	1	11745	ENSMUST00000197196.1	-2662	Anxa3
98	chr7	39552156	39552990	835	*	8.41	9.29	5.76	3.52	1.09e-13	1.03e-11	Exon (ENSMUST00000191302.1/ENSMUST00000191302.1, exon 1 of 2)	7	39517766	39540420	22655	1	70227	ENSMUST00000108015.3	34390	Zfp619
99	chr7	90138255	90138720	466	*	7	7.89	4.18	3.72	1.09e-13	1.03e-11	Intron (ENSMUST00000207225.1/233489, intron 1 of 18)	7	90131645	90165572	33928	1	233489	ENSMUST00000208684.1	6610	Picalm
100	chr16	20535161	20535844	684	*	8.72	9.64	5.46	4.18	1.09e-13	1.03e-11	Promoter (<=1kb)	16	20535478	20544056	8579	1	11773	ENSMUST00000090023.12	0	Ap2m1
101	chr7	112053753	112054115	363	*	7.1	7.99	4.31	3.68	1.09e-13	1.03e-11	Intron (ENSMUST00000106653.3/74996, intron 2 of 27)	7	112023656	112058849	35194	1	74996	ENSMUST00000210591.1	30097	Usp47
102	chr5	122288136	122288914	779	*	8.81	9.71	5.96	3.75	1.16e-13	1.08e-11	Intron (ENSMUST00000053426.14/320717, intron 1 of 5)	5	122284365	122324281	39917	1	320717	ENSMUST00000053426.14	3771	Pptc7
103	chr11	70451766	70452596	831	*	8.96	9.85	6.2	3.65	1.17e-13	1.08e-11	Promoter (<=1kb)	11	70451919	70453240	1322	1	66172	ENSMUST00000151013.7	0	Med11
104	chr11	5761836	5762555	720	*	8.06	8.94	5.45	3.48	1.18e-13	1.08e-11	Promoter (<=1kb)	11	5713417	5762376	48960	2	72046	ENSMUST00000053427.10	0	Urgcp
105	chr11	83472581	83473474	894	*	8.73	9.62	6	3.62	1.23e-13	1.11e-11	Promoter (<=1kb)	11	83473086	83489213	16128	1	70439	ENSMUST00000134185.7	0	Taf15
106	chr1	10220141	10220451	311	*	6.69	7.58	3.87	3.71	1.24e-13	1.11e-11	Intron (ENSMUST00000088615.10/211673, intron 1 of 37)	1	10209161	10214213	5053	2	211673	ENSMUST00000186720.1	-5928	Arfgef1
107	chr6	124828823	124830232	1410	*	9.87	10.75	7.25	3.5	1.26e-13	1.12e-11	Promoter (<=1kb)	6	124829547	124832664	3118	1	14793	ENSMUST00000150120.7	0	Cdca3
108	chr15	102470198	102470628	431	*	7.79	8.71	4.62	4.09	1.29e-13	1.14e-11	Promoter (<=1kb)	15	102470539	102488880	18342	1	18521	ENSMUST00000230129.1	0	Pcbp2
109	chr19	36374972	36375916	945	*	8.44	9.32	5.89	3.43	1.3e-13	1.14e-11	Intron (ENSMUST00000225920.1/76073, intron 1 of 8)	19	36379068	36456204	77137	1	76073	ENSMUST00000071267.13	-3152	Pcgf5
110	chr2	131509670	131510329	660	*	7.85	8.75	4.98	3.78	1.35e-13	1.17e-11	Promoter (<=1kb)	2	131508952	131512214	3263	1	228608	ENSMUST00000149180.1	718	Smox
111	chr9	32722835	32723411	577	*	7.81	8.69	5.19	3.5	1.36e-13	1.17e-11	Intron (ENSMUST00000183879.1/23871, intron 3 of 3)	9	32696384	32754428	58045	1	23871	ENSMUST00000184364.1	26451	Ets1
112	chr11	11521881	11522332	452	*	7.3	8.19	4.5	3.69	1.46e-13	1.24e-11	Distal Intergenic	11	11489266	11515190	25925	1	73862	ENSMUST00000109678.2	32615	Spata48
113	chr10	19184739	19185314	576	*	8.16	9.04	5.47	3.57	1.47e-13	1.24e-11	Intron (ENSMUST00000216041.1/100504265, intron 2 of 3)	10	19167238	19206702	39465	1	100504265	ENSMUST00000216683.1	17501	Gm20139
114	chr15	58165151	58165603	453	*	7.66	8.56	4.81	3.75	1.51e-13	1.25e-11	Distal Intergenic	15	58153179	58157949	4771	1	76773	ENSMUST00000227615.1	11972	Wdyhv1
115	chr13	44506924	44507470	547	*	7.85	8.74	5.08	3.67	1.52e-13	1.25e-11	Distal Intergenic	13	44439736	44469030	29295	1	69491	ENSMUST00000220639.1	67188	1700029N11Rik
116	chr5	34659820	34661034	1215	*	9.54	10.43	6.86	3.56	1.54e-13	1.25e-11	Promoter (<=1kb)	5	34660379	34701082	40704	1	14772	ENSMUST00000074651.10	0	Grk4
117	chr18	65381575	65382264	690	*	8.58	9.47	5.77	3.7	1.54e-13	1.25e-11	Intron (ENSMUST00000035548.15/225638, intron 1 of 12)	18	65363049	65393894	30846	2	225638	ENSMUST00000182629.2	11630	Alpk2
118	chr6	73210453	73210813	361	*	7.28	8.17	4.49	3.68	1.56e-13	1.26e-11	Promoter (1-2kb)	6	73017742	73212663	194922	2	330355	ENSMUST00000204053.1	1850	Dnah6
119	chr2	127923040	127923623	584	*	7.56	8.46	4.62	3.83	1.58e-13	1.26e-11	Intron (ENSMUST00000028859.7/74121, intron 9 of 17)	2	127909058	128123508	214451	1	74121	ENSMUST00000110344.1	13982	Acoxl
120	chr11	99160678	99161196	519	*	7.7	8.58	4.98	3.61	1.66e-13	1.32e-11	Distal Intergenic	11	99144196	99155077	10882	2	12775	ENSMUST00000103134.3	-5601	Ccr7
121	chr1	97580275	97580693	419	*	7.34	8.24	4.45	3.8	1.74e-13	1.37e-11	Distal Intergenic	1	97643903	97661676	17774	2	52392	ENSMUST00000153115.7	80983	D1Ertd622e
122	chr1	60908769	60909288	520	*	7.74	8.64	4.87	3.77	1.79e-13	1.4e-11	Promoter (<=1kb)	1	60909025	60915832	6808	1	12477	ENSMUST00000027164.8	0	Ctla4
123	chr19	12833548	12834001	454	*	7.42	8.33	4.51	3.82	1.83e-13	1.42e-11	3' UTR	19	12861742	12862870	1129	1	258697	ENSMUST00000059675.3	-27741	Olfr1444
124	chr11	118289759	118290608	850	*	9.23	10.16	5.9	4.26	1.86e-13	1.43e-11	Promoter (<=1kb)	11	118259651	118290231	30581	2	72344	ENSMUST00000106296.8	0	Usp36
125	chr13	54693492	54694706	1215	*	9.63	10.51	7.07	3.44	1.9e-13	1.45e-11	Promoter (<=1kb)	13	54679410	54693847	14438	2	105239	ENSMUST00000037422.15	0	Rnf44
126	chrX	7762382	7762790	409	*	6.91	7.84	3.54	4.29	1.97e-13	1.48e-11	Promoter (<=1kb)	20	7762560	7766071	3512	1	209446	ENSMUST00000144715.1	0	Tfe3
127	chr18	65322052	65322857	806	*	8.27	9.15	5.7	3.44	1.97e-13	1.48e-11	Intron (ENSMUST00000035548.15/225638, intron 4 of 12)	18	65265529	65304456	38928	2	225638	ENSMUST00000235298.1	-17596	Alpk2
128	chr1	87377975	87378402	428	*	7.57	8.46	4.82	3.64	1.99e-13	1.48e-11	Intron (ENSMUST00000027475.14/227331, intron 6 of 28)	1	87386317	87407312	20996	1	227331	ENSMUST00000174535.1	-7915	Gigyf2
129	chr14	31640800	31641450	651	*	8.25	9.15	5.33	3.82	2.05e-13	1.52e-11	Promoter (<=1kb)	14	31641028	31667171	26144	1	26363	ENSMUST00000128014.1	0	Btd
130	chr4	141454438	141454973	536	*	8.06	8.93	5.47	3.46	2.13e-13	1.56e-11	Intron (ENSMUST00000006377.12/22642, intron 2 of 15)	4	141463383	141465047	1665	1	22642	ENSMUST00000142695.1	-8410	Zbtb17
131	chr14	75444522	75445107	586	*	8.53	9.43	5.56	3.87	2.14e-13	1.56e-11	Distal Intergenic	14	75455982	75529708	73727	1	380918	ENSMUST00000164848.2	-10875	Siah3
132	chr4	118179426	118180343	918	*	9.22	10.11	6.44	3.67	2.25e-13	1.62e-11	Promoter (<=1kb)	4	118136957	118180043	43087	2	230674	ENSMUST00000106406.8	0	Kdm4a
133	chr13	35905893	35906527	635	*	8.13	9.01	5.56	3.44	2.29e-13	1.64e-11	Promoter (<=1kb)	13	35893472	35906359	12888	2	208366	ENSMUST00000171686.8	0	Rpp40
134	chr4	149282180	149282925	746	*	8.39	9.26	5.86	3.4	2.33e-13	1.66e-11	Intron (ENSMUST00000060537.12/16561, intron 2 of 48)	4	149180236	149307506	127271	2	16561	ENSMUST00000055647.14	24581	Kif1b
135	chr19	11355732	11356211	480	*	8.11	9	5.3	3.7	2.39e-13	1.69e-11	Distal Intergenic	19	11375523	11392790	17268	1	666907	ENSMUST00000188995.1	-19312	Ms4a4a
136	chr16	32651045	32651530	486	*	7.01	7.92	4.01	3.91	2.42e-13	1.69e-11	Intron (ENSMUST00000145627.7/51789, intron 1 of 3)	16	32657023	32668271	11249	1	51789	ENSMUST00000150383.7	-5493	Tnk2
137	chr18	12973096	12974586	1491	*	10.54	11.38	8.3	3.08	2.42e-13	1.69e-11	Promoter (<=1kb)	18	12974298	12982175	7878	1	16210	ENSMUST00000234409.1	0	Impact
138	chr5	32487965	32488530	566	*	7.89	8.78	5.12	3.66	2.47e-13	1.71e-11	Promoter (1-2kb)	5	32485970	32492756	6787	1	19046	ENSMUST00000201880.1	1995	Ppp1cb
139	chr9	36767360	36768114	755	*	9.35	10.24	6.55	3.69	2.6e-13	1.78e-11	Promoter (<=1kb)	9	36729344	36767679	38336	2	16430	ENSMUST00000120381.8	0	Stt3a
140	chr12	79646288	79647281	994	*	9.11	10	6.28	3.73	2.7e-13	1.83e-11	Intron (ENSMUST00000171210.2/19363, intron 7 of 10)	12	79917019	79924733	7715	2	77290	ENSMUST00000218818.1	277452	9430078K24Rik
141	chr16	52147122	52147920	799	*	8.61	9.48	6.04	3.45	2.71e-13	1.83e-11	Intron (ENSMUST00000114471.2/208650, intron 9 of 17)	16	52152526	52156661	4136	1	208650	ENSMUST00000228247.1	-4606	Cblb
142	chr7	141578870	141579383	514	*	8.11	9	5.34	3.66	2.8e-13	1.87e-11	Intron (ENSMUST00000003038.11/11772, intron 1 of 21)	7	141562530	141598856	36327	1	11772	ENSMUST00000201261.1	16340	Ap2a2
143	chr18	31910382	31911433	1052	*	8.52	9.39	5.93	3.46	2.81e-13	1.87e-11	Promoter (<=1kb)	18	31909098	31911824	2727	2	67158	ENSMUST00000054984.7	391	Sft2d3
144	chr8	94453908	94454662	755	*	8.58	9.46	6	3.46	2.82e-13	1.87e-11	Intron (ENSMUST00000212382.1/ENSMUST00000212382.1, intron 2 of 2)	8	94470010	94506941	36932	1	434341	ENSMUST00000182409.8	-15348	Nlrc5
145	chr5	136198651	136199299	649	*	7.94	8.81	5.34	3.48	2.85e-13	1.87e-11	Promoter (<=1kb)	5	136178127	136198963	20837	2	66801	ENSMUST00000151786.7	0	Prkrip1
146	chr11	106083806	106085285	1480	*	9.66	10.54	7.02	3.53	2.86e-13	1.87e-11	Promoter (<=1kb)	11	106084613	106155446	70834	1	26406	ENSMUST00000002044.9	0	Map3k3
147	chr11	55022946	55023732	787	*	8.44	9.33	5.55	3.78	3.03e-13	1.96e-11	Intron (ENSMUST00000102727.2/11749, intron 1 of 24)	11	54990950	55033415	42466	2	11749	ENSMUST00000148298.1	9683	Anxa6
148	chr4	123904653	123905310	658	*	8.02	8.91	5.23	3.68	3.08e-13	1.98e-11	Promoter (<=1kb)	4	123904832	123912269	7438	1	56309	ENSMUST00000030400.13	0	Mycbp
149	chr11	85126780	85127155	376	*	6.97	7.87	4.01	3.87	3.09e-13	1.98e-11	Intron (ENSMUST00000108075.8/237898, intron 1 of 33)	11	85103680	85139929	36250	2	237898	ENSMUST00000174809.1	12774	Usp32
150	chr1	80765643	80766007	365	*	7.14	8.04	4.37	3.67	3.16e-13	2.01e-11	Distal Intergenic	1	80583217	80758527	175311	2	210293	ENSMUST00000191505.1	-7116	Dock10
151	chr15	12010297	12011118	822	*	7.96	8.83	5.44	3.39	3.22e-13	2.03e-11	Distal Intergenic	15	11984041	11996983	12943	2	20024	ENSMUST00000110504.1	-13314	Sub1
152	chr16	38088234	38089936	1703	*	10.07	10.95	7.43	3.51	3.5e-13	2.19e-11	Promoter (<=1kb)	16	38089001	38246084	157084	1	56637	ENSMUST00000023507.12	0	Gsk3b
153	chr7	16452578	16453032	455	*	8.47	9.38	5.26	4.12	3.58e-13	2.21e-11	Promoter (<=1kb)	7	16452779	16455490	2712	1	69094	ENSMUST00000019302.9	0	Tmem160
154	chr4	48279325	48280134	810	*	8.67	9.58	5.74	3.84	3.58e-13	2.21e-11	Promoter (<=1kb)	4	48279760	48309202	29443	1	16348	ENSMUST00000156602.1	0	Invs
155	chr17	28313247	28313818	572	*	8.27	9.16	5.49	3.68	3.61e-13	2.21e-11	Promoter (<=1kb)	17	28313519	28326572	13054	1	72775	ENSMUST00000114803.8	0	Fance
156	chr1	171921009	171921866	858	*	7.94	8.82	5.34	3.47	3.62e-13	2.21e-11	Promoter (1-2kb)	1	171919492	171934139	14648	1	30925	ENSMUST00000194182.1	1517	Slamf6
157	chr17	44105546	44106129	584	*	7.25	8.14	4.41	3.73	3.68e-13	2.21e-11	Promoter (<=1kb)	17	44096308	44105809	9502	2	224794	ENSMUST00000024757.13	0	Enpp4
158	chr6	29838363	29839070	708	*	7.64	8.53	4.86	3.67	3.69e-13	2.21e-11	Intron (ENSMUST00000143707.1/74340, intron 1 of 1)	6	29853760	29909215	55456	1	74340	ENSMUST00000064872.12	-14690	Ahcyl2
159	chr19	31210485	31210828	344	*	6.91	7.84	3.4	4.44	3.7e-13	2.21e-11	Intron (ENSMUST00000065067.13/19091, intron 3 of 17)	19	31082837	31087069	4233	1	83410	ENSMUST00000066039.7	127648	Cstf2t
160	chr16	10843968	10844624	657	*	7.75	8.62	5.2	3.42	3.77e-13	2.21e-11	Intron (ENSMUST00000181721.1/223970, intron 1 of 5)	16	10835068	10892966	57899	1	223970	ENSMUST00000181721.1	8900	Rmi2
161	chr7	99086840	99087430	591	*	7.89	8.77	5.32	3.45	3.77e-13	2.21e-11	Intron (ENSMUST00000037968.9/78610, intron 5 of 14)	7	99056063	99099427	43365	2	78610	ENSMUST00000208012.1	11997	Uvrag
162	chr5	139303470	139304056	587	*	8.12	9.01	5.39	3.62	3.77e-13	2.21e-11	Promoter (<=1kb)	5	139272776	139303150	30375	2	231821	ENSMUST00000196271.4	-320	Adap1
163	chr7	101301289	101302583	1295	*	9.5	10.39	6.74	3.65	3.78e-13	2.21e-11	Promoter (<=1kb)	7	101285321	101302088	16768	2	73683	ENSMUST00000120267.8	0	Atg16l2
164	chr9	45083115	45083560	446	*	7.7	8.56	5.23	3.33	3.89e-13	2.26e-11	Promoter (<=1kb)	9	45083946	45107890	23945	1	270152	ENSMUST00000215880.1	-386	Jaml
165	chr11	46466703	46467334	632	*	7.83	8.71	5.2	3.51	4.16e-13	2.39e-11	Exon (ENSMUST00000020668.14/171285, exon 4 of 7)	11	46454969	46481246	26278	1	171285	ENSMUST00000109229.1	11734	Havcr2
166	chr5	34430491	34431139	649	*	7.69	8.58	4.97	3.61	4.18e-13	2.39e-11	Promoter (<=1kb)	5	34431219	34443628	12410	1	231128	ENSMUST00000202503.1	-80	Fam193a
167	chrX	162759928	162760857	930	*	7.66	8.53	5.05	3.48	4.18e-13	2.39e-11	Promoter (<=1kb)	20	162760402	162779092	18691	1	245688	ENSMUST00000033720.11	0	Rbbp7
168	chr5	124075000	124075390	391	*	7.46	8.37	4.43	3.95	4.78e-13	2.71e-11	Intron (ENSMUST00000196486.1/ENSMUST00000196486.1, intron 3 of 4)	5	124062423	124079131	16709	2	56325	ENSMUST00000153433.7	3741	Abcb9
169	chr2	9867182	9867847	666	*	7.83	8.7	5.3	3.4	4.84e-13	2.72e-11	Intron (ENSMUST00000102976.3/14462, intron 4 of 5)	2	9863183	9873672	10490	2	14462	ENSMUST00000151456.1	5825	Gata3
170	chr1	162728036	162728370	335	*	6.82	7.71	4.11	3.59	4.88e-13	2.72e-11	Intron (ENSMUST00000182149.7/226562, intron 1 of 34)	1	162722905	162724868	1964	2	226562	ENSMUST00000182308.1	-3168	Prrc2c
171	chr1	128766685	128767375	691	*	8.68	9.6	5.55	4.04	4.88e-13	2.72e-11	Distal Intergenic	1	128589099	128592293	3195	2	12767	ENSMUST00000142893.1	-174392	Cxcr4
172	chr2	9577823	9578412	590	*	7.68	8.58	4.83	3.75	4.9e-13	2.72e-11	Distal Intergenic	2	9863183	9873672	10490	2	14462	ENSMUST00000151456.1	295260	Gata3
173	chr6	56923584	56924383	800	*	8.25	9.12	5.74	3.37	4.95e-13	2.73e-11	Promoter (<=1kb)	6	56882400	56923932	41533	2	107569	ENSMUST00000031793.7	0	Nt5c3
174	chr3	14578465	14579199	735	*	8	8.86	5.51	3.35	4.97e-13	2.73e-11	Promoter (<=1kb)	3	14578641	14606309	27669	1	13559	ENSMUST00000029069.12	0	E2f5
175	chr1	128102343	128103998	1656	*	9.49	10.36	6.95	3.41	5.44e-13	2.96e-11	Promoter (<=1kb)	1	127954184	128102462	148279	2	226409	ENSMUST00000086614.11	0	Zranb3
176	chr6	119388438	119389017	580	*	7.64	8.52	4.92	3.61	5.47e-13	2.96e-11	Promoter (<=1kb)	6	119353765	119388686	34922	2	68465	ENSMUST00000169744.7	0	Adipor2
177	chrX	42343501	42343891	391	*	6.81	7.71	3.95	3.76	5.5e-13	2.96e-11	Distal Intergenic	20	42502453	42523697	21245	1	20400	ENSMUST00000129855.7	-158562	Sh2d1a
178	chr14	21112645	21113249	605	*	8.75	9.66	5.7	3.95	5.54e-13	2.96e-11	Intron (ENSMUST00000045376.10/11534, intron 3 of 10)	14	21076152	21448562	372411	1	11534	ENSMUST00000224069.1	36493	Adk
179	chr3	142533143	142533631	489	*	7.83	8.7	5.32	3.38	5.69e-13	3.03e-11	Promoter (2-3kb)	3	142530342	142550149	19808	1	229900	ENSMUST00000045097.10	2801	Gbp7
180	chr10	127150420	127150884	465	*	7.28	8.16	4.61	3.55	5.84e-13	3.09e-11	Distal Intergenic	10	127165225	127172330	7106	1	14421	ENSMUST00000006914.10	-14341	B4galnt1
181	chr1	156615351	156616125	775	*	8.87	9.77	6.04	3.73	5.9e-13	3.09e-11	Promoter (<=1kb)	1	156615923	156629993	14071	1	11352	ENSMUST00000190749.1	0	Abl2
182	chr8	77422759	77423393	635	*	7.96	8.85	5.16	3.69	5.91e-13	3.09e-11	Intron (ENSMUST00000076316.5/78514, intron 5 of 22)	8	77517056	77518579	1524	1	70345	ENSMUST00000184762.1	-93663	0610038B21Rik
183	chr16	78198713	78199000	288	*	6.79	7.68	4.07	3.61	5.98e-13	3.09e-11	Distal Intergenic	16	78250861	78254536	3676	2	100503619	ENSMUST00000211335.1	55536	E330011O21Rik
184	chr9	46083318	46083971	654	*	8.67	9.58	5.62	3.96	5.99e-13	3.09e-11	Intron (ENSMUST00000126865.7/70661, intron 1 of 24)	9	46123237	46202885	79649	1	70661	ENSMUST00000122865.1	-39266	Sik3
185	chr11	99115842	99116320	479	*	7.11	7.98	4.52	3.46	5.99e-13	3.09e-11	Distal Intergenic	11	99065678	99089306	23629	2	217169	ENSMUST00000017751.2	-26536	Tns4
186	chr5	134282548	134283017	470	*	8.23	9.1	5.68	3.42	6.09e-13	3.09e-11	Promoter (2-3kb)	5	134237843	134279865	42023	2	14886	ENSMUST00000172904.7	-2683	Gtf2i
187	chr3	107332938	107334144	1207	*	9.5	10.39	6.76	3.63	6.1e-13	3.09e-11	Promoter (<=1kb)	3	107325421	107333673	8253	2	229700	ENSMUST00000061772.10	0	Rbm15
188	chr5	62778558	62779078	521	*	7.17	8.05	4.48	3.57	6.1e-13	3.09e-11	Distal Intergenic	5	62749296	62766159	16864	2	212285	ENSMUST00000159470.2	-12399	Arap2
189	chr3	95893614	95894216	603	*	8.03	8.92	5.17	3.76	6.13e-13	3.09e-11	Promoter (<=1kb)	3	95893969	95898288	4320	1	226548	ENSMUST00000015894.11	0	Aph1a
190	chr8	4313486	4313958	473	*	7.33	8.21	4.75	3.46	6.33e-13	3.17e-11	Promoter (<=1kb)	8	4288343	4312619	24277	2	15568	ENSMUST00000209010.1	-867	Elavl1
191	chr7	44929221	44930088	868	*	9.67	10.58	6.71	3.87	6.38e-13	3.18e-11	Promoter (<=1kb)	7	44900373	44929496	29124	2	11771	ENSMUST00000166972.8	0	Ap2a1
192	chr17	79093252	79093636	385	*	7.4	8.27	4.76	3.52	6.55e-13	3.25e-11	Distal Intergenic	17	79077002	79081853	4852	1	70536	ENSMUST00000233899.1	16250	Qpct
193	chr18	30272645	30273001	357	*	7.17	8.08	4.04	4.05	6.62e-13	3.27e-11	Promoter (<=1kb)	18	30272747	30348126	75380	1	225326	ENSMUST00000115812.9	0	Pik3c3
194	chr4	129821343	129821633	291	*	6.49	7.4	3.54	3.86	6.69e-13	3.28e-11	Promoter (<=1kb)	4	129820721	129839366	18646	1	19244	ENSMUST00000133662.1	622	Ptp4a2
195	chr14	20885136	20885478	343	*	6.99	7.89	4.11	3.78	6.76e-13	3.28e-11	Distal Intergenic	14	20929398	20998781	69384	1	22330	ENSMUST00000226113.1	-43920	Vcl
196	chr9	65032190	65032972	783	*	7.39	8.27	4.82	3.44	6.78e-13	3.28e-11	Promoter (<=1kb)	9	65032414	65082651	50238	1	74388	ENSMUST00000034960.13	0	Dpp8
197	chr4	150544809	150545329	521	*	7.45	8.33	4.8	3.54	6.79e-13	3.28e-11	Intron (ENSMUST00000105682.8/68703, intron 11 of 22)	4	150569588	150570495	908	1	68703	ENSMUST00000142379.1	-24259	Rere
198	chr7	75572154	75572762	609	*	8.33	9.23	5.46	3.77	6.83e-13	3.29e-11	Intron (ENSMUST00000166315.6/75547, intron 3 of 36)	7	75610039	75697343	87305	1	75547	ENSMUST00000207923.1	-37277	Akap13
199	chr5	107754776	107755121	346	*	7.33	8.22	4.67	3.54	6.88e-13	3.29e-11	Intron (ENSMUST00000112642.7/14020, intron 17 of 17)	5	107721606	107726036	4431	2	14581	ENSMUST00000159263.2	-28740	Gfi1
200	chr18	9449263	9450598	1336	*	9.15	10.03	6.43	3.61	7.1e-13	3.39e-11	Promoter (<=1kb)	18	9312304	9450150	137847	2	67974	ENSMUST00000053917.5	0	Ccny
201	chr14	21499710	21501604	1895	*	9.96	10.82	7.59	3.23	7.18e-13	3.39e-11	Promoter (<=1kb)	14	21499770	21672071	172302	1	54169	ENSMUST00000182855.7	0	Kat6b
202	chr4	57730739	57731601	863	*	8.18	9.05	5.67	3.38	7.18e-13	3.39e-11	Intron (ENSMUST00000098066.8/677884, intron 6 of 10)	4	57742095	57896982	154888	1	677884	ENSMUST00000107600.7	-10494	Pakap
203	chr2	25546571	25547226	656	*	8.3	9.19	5.61	3.58	7.53e-13	3.53e-11	Promoter (<=1kb)	2	25517982	25546940	28959	2	22030	ENSMUST00000028311.12	0	Traf2
204	chr12	86950463	86950945	483	*	7.71	8.61	4.77	3.84	7.56e-13	3.53e-11	Promoter (1-2kb)	12	86952657	86962833	10177	1	217732	ENSMUST00000191463.1	-1712	Cipc
205	chr12	107645359	107645919	561	*	7.47	8.35	4.86	3.49	7.72e-13	3.59e-11	Distal Intergenic	12	107723740	107735488	11749	2	74968	ENSMUST00000130564.1	89569	4930465M20Rik
206	chr19	14597938	14598986	1049	*	9.53	10.41	6.94	3.47	7.8e-13	3.61e-11	Promoter (<=1kb)	19	14448150	14598051	149902	2	21888	ENSMUST00000052011.14	0	Tle4
207	chr10	67185511	67186114	604	*	7.44	8.34	4.64	3.7	7.98e-13	3.67e-11	Promoter (<=1kb)	10	67185749	67216171	30423	1	108829	ENSMUST00000173661.7	0	Jmjd1c
208	chr12	69257909	69258234	326	*	6.65	7.56	3.59	3.96	8.01e-13	3.67e-11	Exon (ENSMUST00000063445.12/271005, exon 7 of 13)	12	69241918	69283319	41402	1	271005	ENSMUST00000173419.1	15991	Klhdc1
209	chr15	61441551	61442098	548	*	7.97	8.84	5.34	3.5	8.07e-13	3.67e-11	Distal Intergenic	15	61534676	61745184	210509	2	432956	ENSMUST00000229538.1	303086	D030024E09Rik
210	chr5	90223531	90224417	887	*	9.03	9.91	6.36	3.55	8.09e-13	3.67e-11	Promoter (<=1kb)	5	90214724	90223972	9249	2	231430	ENSMUST00000118816.5	0	Cox18
211	chr12	108178708	108179938	1231	*	9.35	10.22	6.8	3.43	8.45e-13	3.82e-11	Promoter (<=1kb)	12	108179579	108203357	23779	1	12454	ENSMUST00000221167.1	0	Ccnk
212	chr15	102624986	102625991	1006	*	9	9.88	6.36	3.53	8.57e-13	3.85e-11	Promoter (<=1kb)	15	102523843	102625067	101225	2	223922	ENSMUST00000184772.1	0	Atf7
213	chr17	23563689	23564626	938	*	8.45	9.33	5.86	3.47	8.68e-13	3.88e-11	Promoter (<=1kb)	17	23556767	23564238	7472	2	449521	ENSMUST00000095606.4	0	Zfp213
214	chr12	110503385	110503730	346	*	6.62	7.52	3.74	3.79	8.82e-13	3.93e-11	Intron (ENSMUST00000220509.1/26931, intron 3 of 7)	12	110485859	110580860	95002	1	26931	ENSMUST00000221074.1	17526	Ppp2r5c
215	chr1	53838222	53838864	643	*	8.01	8.89	5.4	3.49	8.97e-13	3.96e-11	Promoter (2-3kb)	1	53832692	53841171	8480	2	329152	ENSMUST00000150677.7	2307	Hecw2
216	chr4	133185097	133185753	657	*	7.82	8.7	5.09	3.62	8.98e-13	3.96e-11	Exon (ENSMUST00000084241.11/242687, exon 3 of 9)	4	133189018	133190549	1532	1	242687	ENSMUST00000136637.1	-3265	Wasf2
217	chr15	102405191	102407119	1929	*	10.33	11.18	7.9	3.28	9.08e-13	3.99e-11	Promoter (<=1kb)	15	102406143	102408235	2093	1	20683	ENSMUST00000170884.7	0	Sp1
218	chr5	33782298	33783133	836	*	8.28	9.15	5.73	3.43	9.26e-13	4.05e-11	Promoter (<=1kb)	5	33739673	33782817	43145	2	56384	ENSMUST00000005431.5	0	Letm1
219	chr3	107076492	107076944	453	*	7.93	8.81	5.37	3.43	9.33e-13	4.06e-11	Intron (ENSMUST00000182400.7/ENSMUST00000182400.7, intron 1 of 5)	3	107101146	107107737	6592	1	16490	ENSMUST00000197470.4	-24202	Kcna2
220	chr11	23633370	23633889	520	*	7.1	8	4.16	3.84	9.62e-13	4.17e-11	Promoter (<=1kb)	11	23564961	23633549	68589	2	71675	ENSMUST00000155903.7	0	0610010F05Rik
221	chr14	54481188	54481917	730	*	7.99	8.86	5.49	3.37	9.77e-13	4.21e-11	Distal Intergenic	14	54477471	54479117	1647	1	140743	ENSMUST00000168930.1	3717	Rem2
222	chr1	58445093	58445763	671	*	8.25	9.14	5.44	3.69	9.9e-13	4.25e-11	Promoter (<=1kb)	1	58445151	58463456	18306	1	65102	ENSMUST00000087521.12	0	Nif3l1
223	chr1	181841716	181843182	1467	*	8.35	9.22	5.83	3.39	1.01e-12	4.32e-11	Promoter (<=1kb)	1	181815335	181842379	27045	2	98386	ENSMUST00000005003.11	0	Lbr
224	chr19	29185523	29186070	548	*	7.57	8.45	4.87	3.59	1.02e-12	4.32e-11	Distal Intergenic	19	29135279	29135375	97	1	724062	ENSMUST00000083622.1	50244	Mir101b
225	chr5	72634706	72635225	520	*	7.87	8.74	5.37	3.37	1.02e-12	4.32e-11	Promoter (2-3kb)	5	72604115	72637846	33732	2	12788	ENSMUST00000169997.5	2621	Cnga1
226	chr2	76214855	76215622	768	*	8.87	9.77	5.9	3.87	1.04e-12	4.38e-11	Promoter (<=1kb)	2	76027665	76215394	187730	2	241489	ENSMUST00000144892.1	0	Pde11a
227	chr8	69716368	69717442	1075	*	9.56	10.44	6.85	3.59	1.05e-12	4.41e-11	Promoter (<=1kb)	8	69702656	69716837	14182	2	66869	ENSMUST00000238292.1	0	Zfp869
228	chr10	95514646	95515634	989	*	8.73	9.61	6.08	3.52	1.07e-12	4.47e-11	Promoter (<=1kb)	10	95515145	95545657	30513	1	93765	ENSMUST00000099329.4	0	Ube2n
229	chrX	73227916	73228709	794	*	7.75	8.65	4.94	3.71	1.07e-12	4.47e-11	Promoter (<=1kb)	20	73228291	73230795	2505	1	14070	ENSMUST00000105111.3	0	F8a
230	chrX	151520295	151521235	941	*	8.05	8.92	5.55	3.37	1.09e-12	4.52e-11	Promoter (<=1kb)	20	151520672	151570807	50136	1	320595	ENSMUST00000112666.7	0	Phf8
231	chr5	137628413	137629500	1088	*	9.75	10.64	7	3.64	1.15e-12	4.73e-11	Promoter (<=1kb)	5	137629175	137642899	13725	1	100316903	ENSMUST00000177545.1	0	Gm20605
232	chr5	149526423	149527073	651	*	8.59	9.49	5.71	3.78	1.15e-12	4.74e-11	Promoter (1-2kb)	5	149528679	149611894	83216	1	381693	ENSMUST00000110502.6	-1606	Wdr95
233	chr8	81854430	81854949	520	*	7.37	8.27	4.55	3.71	1.17e-12	4.78e-11	Promoter (1-2kb)	8	81856368	82122570	266203	1	234515	ENSMUST00000109851.2	-1419	Inpp4b
234	chr10	117864712	117865327	616	*	7.44	8.33	4.59	3.74	1.17e-12	4.78e-11	Exon (ENSMUST00000218113.1/ENSMUST00000218113.1, exon 1 of 3)	10	117813871	117846035	32165	2	215449	ENSMUST00000064667.8	-18677	Rap1b
235	chr9	13826483	13828287	1805	*	9.91	10.77	7.53	3.24	1.19e-12	4.84e-11	Promoter (<=1kb)	9	13827716	13846541	18826	1	72826	ENSMUST00000059579.11	0	Fam76b
236	chr2	13413471	13414084	614	*	8.13	8.99	5.65	3.34	1.2e-12	4.84e-11	Intron (ENSMUST00000091436.6/65969, intron 27 of 66)	2	13422029	13455627	33599	2	65969	ENSMUST00000195447.1	41543	Cubn
237	chr11	22692501	22693789	1289	*	9.48	10.35	6.89	3.46	1.22e-12	4.9e-11	Distal Intergenic	11	22759738	22859545	99808	2	53625	ENSMUST00000189990.1	165756	B3gnt2
238	chr14	55724391	55725171	781	*	8.53	9.43	5.61	3.83	1.22e-12	4.9e-11	Promoter (2-3kb)	14	55716325	55722263	5939	2	56187	ENSMUST00000163889.2	-2128	Rabggta
239	chr18	49755164	49756064	901	*	9.04	9.93	6.28	3.66	1.27e-12	5.06e-11	Promoter (<=1kb)	18	49696145	49755601	59457	2	68857	ENSMUST00000163590.8	0	Dtwd2
240	chrX	74254501	74255091	591	*	7.66	8.55	4.91	3.64	1.29e-12	5.09e-11	Promoter (<=1kb)	20	74254687	74257887	3201	1	13726	ENSMUST00000002029.12	0	Emd
241	chr1	60745951	60746541	591	*	7.93	8.81	5.31	3.49	1.29e-12	5.09e-11	Promoter (<=1kb)	1	60746358	60773359	27002	1	12487	ENSMUST00000027165.2	0	Cd28
242	chr16	13109555	13110364	810	*	8.56	9.44	5.82	3.62	1.29e-12	5.09e-11	Promoter (<=1kb)	16	13109684	13148734	39051	1	50505	ENSMUST00000023206.13	0	Ercc4
243	chr2	166995863	166996540	678	*	7.98	8.87	5.26	3.61	1.31e-12	5.13e-11	Promoter (<=1kb)	2	166947549	166996278	48730	2	20853	ENSMUST00000109235.7	0	Stau1
244	chr2	25574536	25575312	777	*	8.33	9.19	5.88	3.32	1.33e-12	5.2e-11	Promoter (<=1kb)	2	25570174	25574845	4672	2	75454	ENSMUST00000142811.1	0	Phpt1
245	chr9	116152873	116153307	435	*	7.19	8.07	4.51	3.57	1.34e-12	5.22e-11	Intron (ENSMUST00000061101.11/21813, intron 2 of 7)	9	116084293	116175265	90973	2	21813	ENSMUST00000061101.11	21958	Tgfbr2
246	chr2	29661787	29662424	638	*	8.16	9.04	5.48	3.56	1.35e-12	5.22e-11	Intron (ENSMUST00000095087.10/107746, intron 1 of 25)	2	29643815	29738975	95161	1	107746	ENSMUST00000238899.1	17972	Rapgef1
247	chr8	72303511	72303965	455	*	6.57	7.45	3.92	3.53	1.35e-12	5.22e-11	Distal Intergenic	8	72319033	72321656	2624	1	16598	ENSMUST00000067912.7	-15068	Klf2
248	chr15	81081094	81081572	479	*	6.89	7.76	4.29	3.47	1.37e-12	5.25e-11	Intron (ENSMUST00000134469.8/223701, intron 3 of 14)	15	81012291	81105083	92793	2	223701	ENSMUST00000109579.8	23511	Mrtfa
249	chr18	73643165	73643466	302	*	6.81	7.7	4.04	3.66	1.38e-12	5.26e-11	Promoter (<=1kb)	18	73640158	73642563	2406	2	17128	ENSMUST00000131339.7	-602	Smad4
250	chr17	28256620	28257370	751	*	8.26	9.14	5.71	3.43	1.38e-12	5.26e-11	Intron (ENSMUST00000002320.15/19015, intron 2 of 7)	17	28271708	28273163	1456	1	69050	ENSMUST00000144200.1	-14338	1810013A23Rik
251	chrX	36609082	36609555	474	*	6.74	7.62	4.15	3.47	1.41e-12	5.34e-11	3' UTR	20	36598206	36606079	7874	1	53328	ENSMUST00000073339.6	10876	Pgrmc1
252	chr13	13953938	13955248	1311	*	9.29	10.18	6.59	3.59	1.42e-12	5.37e-11	Promoter (<=1kb)	13	13954469	13999074	44606	1	97884	ENSMUST00000099747.4	0	B3galnt2
253	chr5	123720682	123721283	602	*	7.74	8.62	5.17	3.45	1.43e-12	5.37e-11	Promoter (<=1kb)	5	123698294	123721100	22807	2	70650	ENSMUST00000196282.4	0	Zcchc8
254	chr9	59616776	59617618	843	*	8.58	9.45	6.04	3.41	1.43e-12	5.37e-11	Promoter (<=1kb)	9	59617284	59650285	33002	1	67287	ENSMUST00000026267.15	0	Parp6
255	chr10	81544627	81545746	1120	*	8.91	9.8	6.21	3.58	1.44e-12	5.37e-11	Promoter (<=1kb)	10	81528724	81545190	16467	2	14672	ENSMUST00000043604.5	0	Gna11
256	chr15	59913797	59914132	336	*	7.41	8.31	4.49	3.82	1.45e-12	5.41e-11	Distal Intergenic	15	60014866	60016613	1748	2	71088	ENSMUST00000096421.3	102481	4933412E24Rik
257	chr11	109671699	109672137	439	*	7.34	8.23	4.59	3.64	1.47e-12	5.43e-11	Intron (ENSMUST00000155559.7/208659, intron 11 of 11)	11	109673474	109676422	2949	2	208659	ENSMUST00000146408.7	4285	Fam20a
258	chr16	49818625	49818923	299	*	6.63	7.54	3.65	3.89	1.47e-12	5.43e-11	Intron (ENSMUST00000229640.1/16423, intron 4 of 12)	16	49800533	49911046	110514	1	16423	ENSMUST00000229640.1	18092	Cd47
259	chr9	118167574	118167928	355	*	6.78	7.67	4	3.67	1.48e-12	5.43e-11	Intron (ENSMUST00000181824.1/100502695, intron 1 of 1)	9	118150231	118170376	20146	1	100502695	ENSMUST00000181824.1	17343	Gm17399
260	chr1	92180085	92181143	1059	*	9.44	10.33	6.71	3.62	1.49e-12	5.43e-11	Promoter (<=1kb)	1	91928779	92180341	251563	2	208727	ENSMUST00000097644.8	0	Hdac4
261	chr10	19498053	19498605	553	*	8.47	9.36	5.65	3.72	1.49e-12	5.43e-11	Intron (ENSMUST00000214178.1/102635880, intron 2 of 3)	10	19494643	19507167	12525	1	102635880	ENSMUST00000216664.1	3410	Gm33104
262	chr10	96690401	96691313	913	*	8.6	9.47	6.06	3.42	1.49e-12	5.43e-11	Distal Intergenic	10	96617554	96618668	1115	1	12226	ENSMUST00000218953.1	72847	Btg1
263	chr2	62390849	62391410	562	*	7.96	8.87	5.03	3.84	1.5e-12	5.43e-11	Intron (ENSMUST00000136879.1/ENSMUST00000136879.1, intron 1 of 4)	2	62364717	62378248	13532	2	13482	ENSMUST00000150979.1	-12601	Dpp4
264	chr19	40257410	40257857	448	*	7.77	8.66	4.94	3.72	1.54e-12	5.57e-11	Intron (ENSMUST00000068439.12/54132, intron 1 of 6)	19	40221173	40271616	50444	2	54132	ENSMUST00000068439.12	13759	Pdlim1
265	chr19	6979100	6980933	1834	*	9.88	10.73	7.51	3.21	1.56e-12	5.62e-11	Promoter (<=1kb)	19	6977747	6980250	2504	2	114841036	ENSMUST00000238181.1	0	LOC114841036
266	chrX	106962254	106962620	367	*	6.58	7.47	3.86	3.61	1.61e-12	5.76e-11	Distal Intergenic	20	106920625	106933900	13276	1	78134	ENSMUST00000060576.7	41629	Lpar4
267	chr16	51704812	51705541	730	*	8.51	9.41	5.58	3.83	1.64e-12	5.87e-11	Distal Intergenic	16	51982484	51985785	3302	2	629091	ENSMUST00000231890.1	280244	Gm29686
268	chr7	75455054	75455962	909	*	9	9.89	6.21	3.68	1.67e-12	5.91e-11	Promoter (<=1kb)	7	75455534	75754609	299076	1	75547	ENSMUST00000166315.6	0	Akap13
269	chr9	32495548	32496110	563	*	7.52	8.39	4.94	3.45	1.67e-12	5.91e-11	Intron (ENSMUST00000016231.13/14247, intron 1 of 8)	9	32422204	32541595	119392	2	14247	ENSMUST00000016231.13	45485	Fli1
270	chr1	53352277	53352898	622	*	7.74	8.62	5.1	3.52	1.67e-12	5.91e-11	Promoter (<=1kb)	1	53348479	53352619	4141	2	110599589	ENSMUST00000236737.1	0	Asdurf
271	chr19	45363387	45364274	888	*	8.51	9.4	5.7	3.71	1.69e-12	5.94e-11	Promoter (<=1kb)	19	45363734	45507736	144003	1	12234	ENSMUST00000223764.1	0	Btrc
272	chr4	88757102	88757920	819	*	7.9	8.79	5.21	3.58	1.71e-12	5.99e-11	Promoter (<=1kb)	4	88757844	88758380	537	1	100041062	ENSMUST00000117750.1	0	Gm13286
273	chr5	135148876	135149976	1101	*	9.66	10.56	6.73	3.83	1.73e-12	6.04e-11	Promoter (<=1kb)	5	135149657	135165760	16104	1	27368	ENSMUST00000153183.7	0	Tbl2
274	chr6	39241326	39241958	633	*	7.53	8.4	5.01	3.38	1.74e-12	6.05e-11	Intron (ENSMUST00000200801.1/ENSMUST00000200801.1, intron 1 of 1)	6	39136623	39206789	70167	2	338523	ENSMUST00000002305.8	-34537	Kdm7a
275	chr5	135545097	135545738	642	*	8.42	9.32	5.61	3.7	1.77e-12	6.14e-11	Promoter (<=1kb)	5	135406531	135545115	138585	2	215114	ENSMUST00000060311.11	0	Hip1
276	chr11	86925118	86925678	561	*	7.06	7.95	4.33	3.62	1.81e-12	6.22e-11	Distal Intergenic	11	86940599	86972024	31426	2	77864	ENSMUST00000238921.1	46346	Ypel2
277	chr9	107872286	107873074	789	*	8.15	9.02	5.57	3.45	1.81e-12	6.22e-11	Promoter (<=1kb)	9	107773559	107872829	99271	2	19654	ENSMUST00000035201.12	0	Rbm6
278	chr15	85634345	85635242	898	*	9.24	10.14	6.34	3.8	1.81e-12	6.22e-11	Distal Intergenic	15	85653616	85707524	53909	1	102800312	ENSMUST00000230913.1	-18374	Lncppara
279	chr17	29007637	29008359	723	*	7.63	8.49	5.22	3.27	1.84e-12	6.28e-11	Promoter (<=1kb)	17	28970880	29007995	37116	2	106504	ENSMUST00000009138.12	0	Stk38
280	chr7	80166729	80167080	352	*	6.42	7.32	3.52	3.79	1.85e-12	6.3e-11	Distal Intergenic	7	80186841	80226527	39687	1	20352	ENSMUST00000032754.8	-19761	Sema4b
281	chr3	94309907	94310477	571	*	7.86	8.73	5.25	3.49	1.87e-12	6.32e-11	Promoter (<=1kb)	3	94310089	94332540	22452	1	75778	ENSMUST00000049822.9	0	Them4
282	chr9	15045133	15045682	550	*	6.77	7.65	4.04	3.62	1.87e-12	6.32e-11	Promoter (<=1kb)	9	15002128	15045478	43351	2	55991	ENSMUST00000164273.8	0	Panx1
283	chr2	155956153	155956788	636	*	7.4	8.27	4.84	3.43	1.88e-12	6.32e-11	Promoter (<=1kb)	2	155956458	155986613	30156	1	16328	ENSMUST00000149905.7	0	Cep250
284	chr4	135876395	135877111	717	*	8.39	9.28	5.69	3.58	1.89e-12	6.35e-11	Promoter (2-3kb)	4	135870918	135873850	2933	2	52830	ENSMUST00000030436.11	-2545	Pnrc2
285	chr3	95210564	95211136	573	*	7.65	8.55	4.82	3.73	1.92e-12	6.39e-11	Promoter (1-2kb)	3	95181773	95208937	27165	2	213054	ENSMUST00000098873.10	-1627	Gabpb2
286	chr14	61439494	61440399	906	*	8.67	9.54	6.09	3.45	1.92e-12	6.39e-11	Promoter (<=1kb)	14	61365211	61439874	74664	2	16648	ENSMUST00000022496.8	0	Kpna3
287	chr4	59254280	59254782	503	*	7.18	8.04	4.68	3.36	1.92e-12	6.39e-11	Distal Intergenic	4	59260051	59263269	3219	1	101055769	ENSMUST00000124589.1	-5269	Gm12596
288	chr6	134566499	134567384	886	*	7.4	8.26	4.97	3.29	1.95e-12	6.45e-11	Promoter (<=1kb)	6	134446476	134566913	120438	2	16974	ENSMUST00000032322.14	0	Lrp6
289	chr5	151247066	151247693	628	*	7.54	8.43	4.72	3.71	1.95e-12	6.45e-11	Intron (ENSMUST00000202365.1/243362, intron 2 of 5)	5	151073308	151233836	160529	2	243362	ENSMUST00000126770.1	-13230	Stard13
290	chr8	94413458	94414075	618	*	8	8.87	5.52	3.35	1.97e-12	6.46e-11	Distal Intergenic	8	94393531	94394909	1379	1	64209	ENSMUST00000160866.1	19927	Herpud1
291	chr12	84762508	84763178	671	*	7.98	8.85	5.37	3.48	1.97e-12	6.46e-11	Promoter (<=1kb)	12	84756492	84762540	6049	2	67963	ENSMUST00000223200.1	0	Npc2
292	chr12	59066457	59067522	1066	*	8.53	9.41	5.93	3.48	2.02e-12	6.59e-11	Promoter (<=1kb)	12	59066884	59073998	7115	1	18949	ENSMUST00000021381.5	0	Pnn
293	chr9	32925992	32926688	697	*	8.53	9.41	5.93	3.48	2.03e-12	6.61e-11	Promoter (2-3kb)	9	32904937	32928966	24030	2	330917	ENSMUST00000185169.1	2278	Gm27162
294	chr6	99260999	99261963	965	*	8.64	9.51	6.14	3.37	2.04e-12	6.61e-11	Intron (ENSMUST00000113326.8/108655, intron 1 of 17)	6	98925338	99266515	341178	2	108655	ENSMUST00000113326.8	4552	Foxp1
295	chr1	136600368	136601173	806	*	8.03	8.88	5.72	3.16	2.16e-12	6.99e-11	Distal Intergenic	1	136624901	136630053	5153	1	226442	ENSMUST00000047734.14	-23728	Zfp281
296	chr19	5815937	5816440	504	*	8.3	9.2	5.4	3.8	2.17e-12	7e-11	Distal Intergenic	19	5795690	5802672	6983	2	72289	ENSMUST00000172812.2	-13265	Malat1
297	chr1	54896513	54896848	336	*	6.88	7.77	4.06	3.71	2.25e-12	7.21e-11	Intron (ENSMUST00000179030.7/329154, intron 1 of 27)	1	54766792	54884711	117920	2	329154	ENSMUST00000177679.1	-11802	Ankrd44
298	chr1	190928325	190929229	905	*	8.17	9.03	5.68	3.35	2.27e-12	7.27e-11	Promoter (<=1kb)	1	190928492	190938435	9944	1	52477	ENSMUST00000137608.7	0	Angel2
299	chr4	43562081	43562786	706	*	8.24	9.1	5.74	3.37	2.28e-12	7.27e-11	Promoter (<=1kb)	4	43562332	43567060	4729	1	12913	ENSMUST00000102944.10	0	Creb3
300	chr7	114316415	114316783	369	*	7.21	8.11	4.39	3.72	2.31e-12	7.29e-11	Intron (ENSMUST00000163996.1/71045, intron 3 of 3)	7	114264606	114276118	11513	2	26440	ENSMUST00000033008.9	-40297	Psma1
301	chr7	128461290	128462229	940	*	8.86	9.76	5.99	3.77	2.31e-12	7.29e-11	Promoter (<=1kb)	7	128439777	128461672	21896	2	21843	ENSMUST00000106226.8	0	Tial1
302	chr19	5456855	5457724	870	*	7.69	8.55	5.3	3.25	2.32e-12	7.29e-11	Promoter (<=1kb)	19	5453185	5457504	4320	2	240514	ENSMUST00000236881.1	0	Ccdc85b
303	chr17	26572143	26572684	542	*	7.91	8.82	4.91	3.9	2.32e-12	7.29e-11	Intron (ENSMUST00000167662.7/67458, intron 1 of 9)	17	26505591	26562128	56538	2	19252	ENSMUST00000235532.1	-10015	Dusp1
304	chr10	18987238	18987670	433	*	6.8	7.67	4.24	3.43	2.33e-12	7.29e-11	Distal Intergenic	10	19007267	19008845	1579	2	21929	ENSMUST00000154749.1	21175	Tnfaip3
305	chr17	46327724	46328430	707	*	7.96	8.82	5.44	3.38	2.37e-12	7.39e-11	Promoter (<=1kb)	17	46303221	46328023	24803	2	224814	ENSMUST00000167360.7	0	Abcc10
306	chr15	100060592	100061181	590	*	7.32	8.21	4.64	3.56	2.37e-12	7.39e-11	Intron (ENSMUST00000100203.9/239667, intron 1 of 37)	15	100038664	100219473	180810	1	239667	ENSMUST00000100203.9	21928	Dip2b
307	chr5	31240656	31241503	848	*	7.9	8.76	5.46	3.31	2.38e-12	7.4e-11	Promoter (<=1kb)	5	31240864	31251560	10697	1	192292	ENSMUST00000202576.3	0	Nrbp1
308	chr11	76845407	76845934	528	*	7.64	8.51	5.06	3.46	2.4e-12	7.42e-11	Promoter (1-2kb)	11	76778424	76847018	68595	2	12874	ENSMUST00000021201.5	1084	Cpd
309	chr6	98992793	98993311	519	*	7.39	8.27	4.74	3.53	2.43e-12	7.49e-11	Intron (ENSMUST00000113326.8/108655, intron 8 of 17)	6	98952201	99003680	51480	2	108655	ENSMUST00000142164.1	10369	Foxp1
310	chr1	128548688	128549353	666	*	8.21	9.07	5.8	3.27	2.5e-12	7.69e-11	Distal Intergenic	1	128588199	128592290	4092	2	12767	ENSMUST00000052172.6	42937	Cxcr4
311	chr12	103425484	103426291	808	*	8.72	9.6	6.03	3.57	2.52e-12	7.72e-11	Promoter (<=1kb)	12	103407982	103425819	17838	2	27225	ENSMUST00000044923.14	0	Ddx24
312	chr10	8505722	8506687	966	*	8.99	9.87	6.25	3.62	2.54e-12	7.75e-11	Intron (ENSMUST00000061601.8/338362, intron 1 of 7)	10	8204809	8518825	314017	2	338362	ENSMUST00000061601.8	12138	Ust
313	chr17	5491236	5491894	659	*	7.74	8.6	5.23	3.37	2.6e-12	7.92e-11	Promoter (<=1kb)	17	5492557	5753811	261255	1	224454	ENSMUST00000089185.5	-663	Zdhhc14
314	chr14	51884598	51885196	599	*	8.39	9.28	5.72	3.56	2.64e-12	8e-11	Promoter (<=1kb)	14	51884842	51891868	7027	1	52535	ENSMUST00000047899.12	0	Mettl17
315	chr2	158166639	158167216	578	*	7.52	8.39	4.99	3.39	2.65e-12	8.03e-11	Distal Intergenic	2	158116402	158146436	30035	2	21817	ENSMUST00000103122.9	-20203	Tgm2
316	chr2	101755891	101756728	838	*	7.91	8.8	5.1	3.7	2.71e-12	8.17e-11	Intron (ENSMUST00000171088.7/72446, intron 4 of 8)	2	101717250	101797650	80401	2	72446	ENSMUST00000141814.1	40922	Prr5l
317	chr2	140042480	140043043	564	*	7.89	8.75	5.45	3.3	2.72e-12	8.17e-11	Promoter (<=1kb)	2	139976532	140042214	65683	2	75812	ENSMUST00000124949.1	-266	Tasp1
318	chr5	134688336	134689360	1025	*	9.52	10.42	6.68	3.74	2.74e-12	8.22e-11	Promoter (<=1kb)	5	134656039	134688598	32560	2	16885	ENSMUST00000015137.9	0	Limk1
319	chr1	161670852	161671326	475	*	8.44	9.36	5.23	4.12	2.78e-12	8.29e-11	Distal Intergenic	1	161780689	161788495	7807	2	14103	ENSMUST00000000834.3	117169	Fasl
320	chr12	99773650	99774058	409	*	7.07	7.95	4.39	3.56	2.78e-12	8.29e-11	Intron (ENSMUST00000221929.1/78767, intron 5 of 5)	12	99718722	99882857	164136	2	78767	ENSMUST00000220875.1	108799	Efcab11
321	chr8	25617787	25618374	588	*	7.8	8.66	5.35	3.3	2.79e-12	8.29e-11	Intron (ENSMUST00000155861.7/234135, intron 1 of 9)	8	25602319	25663599	61281	1	234135	ENSMUST00000143445.1	15468	Nsd3
322	chr2	102948510	102948838	329	*	6.56	7.45	3.78	3.67	2.82e-12	8.32e-11	Distal Intergenic	2	102811141	102901665	90525	2	12505	ENSMUST00000111194.7	-46845	Cd44
323	chr7	58392368	58393155	788	*	7.76	8.62	5.34	3.28	2.82e-12	8.32e-11	Distal Intergenic	7	58658246	58829420	171175	1	11982	ENSMUST00000168747.2	-265091	Atp10a
324	chr4	129793684	129794319	636	*	8.33	9.23	5.36	3.87	2.83e-12	8.32e-11	Distal Intergenic	4	129811219	129839232	28014	1	19244	ENSMUST00000132386.1	-16900	Ptp4a2
325	chr16	23250405	23251040	636	*	7.93	8.8	5.36	3.45	2.85e-12	8.35e-11	Intron (ENSMUST00000023601.13/20440, intron 1 of 7)	16	23269629	23321179	51551	1	20440	ENSMUST00000128050.7	-18589	St6gal1
326	chr14	75516147	75516731	585	*	7.52	8.39	4.99	3.41	2.87e-12	8.39e-11	Intron (ENSMUST00000164848.2/380918, intron 1 of 1)	14	75455982	75529708	73727	1	380918	ENSMUST00000164848.2	60165	Siah3
327	chr1	191193528	191194288	761	*	9.11	10.02	6.02	4	2.93e-12	8.54e-11	Intron (ENSMUST00000195117.1/11910, intron 1 of 3)	1	191170296	191183340	13045	2	11910	ENSMUST00000027941.13	-10188	Atf3
328	chr7	130865539	130866355	817	*	8.47	9.35	5.8	3.56	2.96e-12	8.61e-11	Promoter (<=1kb)	7	130865756	130913312	47557	1	101476	ENSMUST00000120441.7	0	Plekha1
329	chr2	165877936	165878406	471	*	7.37	8.23	4.91	3.32	2.97e-12	8.62e-11	Promoter (<=1kb)	2	165785309	165878437	93129	2	228880	ENSMUST00000109269.7	31	Zmynd8
330	chr14	49065946	49066992	1047	*	8.77	9.64	6.22	3.41	3.01e-12	8.69e-11	Promoter (<=1kb)	14	49004090	49066653	62564	2	105504	ENSMUST00000162175.8	0	Exoc5
331	chr6	17064935	17066507	1573	*	9.45	10.31	6.97	3.35	3.04e-12	8.74e-11	Promoter (<=1kb)	6	17065149	17105823	40675	1	21753	ENSMUST00000115467.10	0	Tes
332	chr10	81292441	81293559	1119	*	9.4	10.28	6.76	3.53	3.06e-12	8.78e-11	Promoter (<=1kb)	10	81292963	81319972	27010	1	18717	ENSMUST00000163075.7	0	Pip5k1c
333	chr14	31781628	31782066	439	*	6.85	7.75	4.07	3.68	3.08e-12	8.81e-11	Promoter (<=1kb)	14	31701846	31781915	80070	2	105522	ENSMUST00000227089.1	0	Ankrd28
334	chr2	168574913	168575561	649	*	7.73	8.6	5.15	3.45	3.09e-12	8.81e-11	Intron (ENSMUST00000074618.9/18019, intron 1 of 9)	2	168519098	168590191	71094	2	18019	ENSMUST00000029057.12	14630	Nfatc2
335	chr6	113306298	113307431	1134	*	9.51	10.39	6.83	3.56	3.11e-12	8.86e-11	Promoter (<=1kb)	6	113307137	113324857	17721	1	78783	ENSMUST00000113122.7	0	Brpf1
336	chr12	73201691	73202053	363	*	6.48	7.36	3.86	3.5	3.14e-12	8.92e-11	Intron (ENSMUST00000187549.6/17420, intron 6 of 6)	12	73123717	73273988	150272	1	17420	ENSMUST00000021523.6	77974	Mnat1
337	chr16	11134198	11135110	913	*	8.98	9.87	6.23	3.64	3.16e-12	8.95e-11	Promoter (<=1kb)	16	11074911	11134650	59740	2	106200	ENSMUST00000038424.13	0	Txndc11
338	chr15	102722014	102722360	347	*	7.19	8.08	4.33	3.76	3.19e-12	8.99e-11	Promoter (<=1kb)	15	102706777	102722178	15402	2	67488	ENSMUST00000023818.10	0	Calcoco1
339	chr2	91834971	91835407	437	*	7.69	8.57	5.06	3.51	3.2e-12	9.01e-11	Intron (ENSMUST00000099712.9/228361, intron 12 of 18)	2	91811668	91825352	13685	1	228361	ENSMUST00000142224.1	23303	Ambra1
340	chr19	9899405	9900012	608	*	7.83	8.71	5.18	3.53	3.23e-12	9.07e-11	Promoter (<=1kb)	19	9872296	9899551	27256	2	16319	ENSMUST00000025562.8	0	Incenp
341	chr4	134287012	134288030	1019	*	8.35	9.21	5.95	3.26	3.3e-12	9.21e-11	Promoter (<=1kb)	4	134275002	134287239	12238	2	230809	ENSMUST00000105877.8	0	Pdik1l
342	chr6	34475927	34476436	510	*	8.03	8.93	5.23	3.7	3.35e-12	9.33e-11	Promoter (<=1kb)	6	34476207	34505613	29407	1	12183	ENSMUST00000045372.5	0	Bpgm
343	chr16	10784253	10786999	2747	*	10.23	11.03	8.31	2.72	3.39e-12	9.39e-11	Promoter (<=1kb)	16	10782240	10785536	3297	2	12703	ENSMUST00000229866.1	0	Socs1
344	chr9	32928307	32929008	702	*	8.48	9.37	5.67	3.7	3.4e-12	9.39e-11	Promoter (<=1kb)	9	32904937	32928966	24030	2	330917	ENSMUST00000185169.1	0	Gm27162
345	chr7	72269989	72270437	449	*	7.81	8.69	5.17	3.52	3.41e-12	9.39e-11	Intron (ENSMUST00000079323.7/244049, intron 1 of 22)	7	72077830	72306608	228779	2	244049	ENSMUST00000079323.7	36171	Mctp2
346	chr11	55131883	55132288	406	*	7.52	8.38	5.02	3.36	3.41e-12	9.39e-11	Intron (ENSMUST00000020502.8/215332, intron 7 of 10)	11	55124825	55151686	26862	2	215332	ENSMUST00000128244.7	19398	Slc36a3
347	chr9	25151263	25152192	930	*	8.3	9.15	5.95	3.2	3.53e-12	9.7e-11	Promoter (<=1kb)	9	25108132	25151820	43689	2	80517	ENSMUST00000008573.8	0	Herpud2
348	chr5	148554728	148555088	361	*	6.6	7.48	3.98	3.5	3.55e-12	9.71e-11	Promoter (1-2kb)	5	148505142	148552789	47648	2	24109	ENSMUST00000164904.1	-1939	Ubl3
349	chr11	58139395	58139751	357	*	6.68	7.55	4.14	3.41	3.55e-12	9.71e-11	Promoter (<=1kb)	11	58136923	58139473	2551	2	216766	ENSMUST00000134733.1	0	Gemin5
350	chr1	151002035	151002634	600	*	7.12	7.99	4.59	3.39	3.61e-12	9.84e-11	Intron (ENSMUST00000191173.1/ENSMUST00000191173.1, intron 1 of 1)	1	150873748	150993435	119688	2	545370	ENSMUST00000155715.1	-8600	Hmcn1
351	chr10	75591476	75591878	403	*	7.64	8.5	5.15	3.35	3.66e-12	9.93e-11	Promoter (1-2kb)	10	75589792	75605403	15612	1	23887	ENSMUST00000189991.1	1684	Ggt5
352	chr6	88901998	88902824	827	*	7.93	8.78	5.59	3.18	3.67e-12	9.93e-11	Promoter (<=1kb)	6	88902251	88912231	9981	1	24100	ENSMUST00000055022.14	0	Tpra1
353	chr10	19116850	19117461	612	*	7.84	8.7	5.45	3.25	3.68e-12	9.94e-11	Distal Intergenic	10	19141751	19205629	63879	1	100504265	ENSMUST00000216041.1	-24290	Gm20139
354	chr5	3501710	3502052	343	*	6.62	7.51	3.81	3.7	3.73e-12	1e-10	Intron (ENSMUST00000165117.7/12571, intron 5 of 7)	5	3543833	3570238	26406	1	68152	ENSMUST00000197082.4	-41781	Fam133b
355	chr1	161327395	161327771	377	*	6.92	7.81	4.22	3.59	3.8e-12	1.01e-10	Distal Intergenic	1	161395409	161418410	23002	1	22164	ENSMUST00000028024.4	-67638	Tnfsf4
356	chr18	32543060	32543452	393	*	7.45	8.34	4.74	3.6	3.81e-12	1.01e-10	Intron (ENSMUST00000174459.1/71683, intron 1 of 2)	18	32529792	32535418	5627	2	71683	ENSMUST00000172434.2	-7642	Gypc
357	chr8	85492210	85492982	773	*	7.34	8.23	4.58	3.65	3.82e-12	1.01e-10	Promoter (<=1kb)	8	85492576	85527560	34985	1	108682	ENSMUST00000034136.11	0	Gpt2
358	chr15	55854638	55854950	313	*	6.73	7.63	3.78	3.85	3.82e-12	1.01e-10	Intron (ENSMUST00000039769.12/20649, intron 1 of 6)	15	55791938	55906310	114373	2	20649	ENSMUST00000140574.1	51360	Sntb1
359	chr9	122232937	122233622	686	*	7.76	8.61	5.39	3.22	3.82e-12	1.01e-10	Intron (ENSMUST00000042546.3/102566, intron 11 of 12)	9	122201339	122263685	62347	2	102566	ENSMUST00000214507.1	30063	Ano10
360	chr4	133756670	133757794	1125	*	8.36	9.22	5.97	3.24	3.84e-12	1.02e-10	Promoter (<=1kb)	4	133679941	133756769	76829	2	93760	ENSMUST00000008024.6	0	Arid1a
361	chr1	54841777	54842163	387	*	7.6	8.48	4.91	3.57	3.85e-12	1.02e-10	Intron (ENSMUST00000179030.7/329154, intron 1 of 27)	1	54762368	54813443	51076	2	329154	ENSMUST00000178905.1	-28334	Ankrd44
362	chr17	52591778	52592293	516	*	7.29	8.15	4.81	3.34	3.89e-12	1.02e-10	Downstream (<1kb)	17	52592981	52602660	9680	2	108168350	ENSMUST00000183438.1	10367	Gm27217
363	chr5	124862096	124862987	892	*	7.93	8.8	5.4	3.4	3.89e-12	1.02e-10	Promoter (<=1kb)	5	124834418	124862424	28007	2	215707	ENSMUST00000036206.13	0	Ccdc92
364	chr9	53247991	53248430	440	*	8.02	8.9	5.38	3.52	3.92e-12	1.03e-10	Promoter (<=1kb)	9	53098635	53248053	149419	2	77591	ENSMUST00000065630.7	0	Ddx10
365	chr3	103859832	103860501	670	*	8.68	9.57	5.86	3.72	3.94e-12	1.03e-10	Promoter (<=1kb)	3	103860277	103912247	51971	1	19260	ENSMUST00000029433.8	0	Ptpn22
366	chr10	118141508	118142234	727	*	8.54	9.42	5.88	3.55	3.95e-12	1.03e-10	Promoter (<=1kb)	10	118141811	118146760	4950	1	17245	ENSMUST00000219827.1	0	Mdm1
367	chr12	87265969	87267044	1076	*	8.72	9.59	6.25	3.34	3.99e-12	1.03e-10	Promoter (<=1kb)	12	87238873	87266256	27384	2	104799	ENSMUST00000072744.14	0	Vipas39
368	chr10	116913588	116914225	638	*	7.75	8.61	5.34	3.27	3.99e-12	1.03e-10	Exon (ENSMUST00000020375.6/216363, exon 7 of 10)	10	116915940	116919933	3994	2	216363	ENSMUST00000219570.1	5708	Rab3ip
369	chr9	14907907	14908516	610	*	7.99	8.85	5.51	3.34	4.01e-12	1.03e-10	Distal Intergenic	9	14893049	14903949	10901	2	64931	ENSMUST00000117620.7	-3958	Izumo1r
370	chr11	31671610	31672103	494	*	7.53	8.42	4.77	3.65	4.02e-12	1.04e-10	Promoter (<=1kb)	11	31665181	31671885	6705	2	69556	ENSMUST00000058060.13	0	Bod1
371	chr15	53157142	53157713	572	*	8.14	9.02	5.49	3.53	4.04e-12	1.04e-10	Intron (ENSMUST00000077273.8/14042, intron 1 of 10)	15	53083146	53196255	113110	2	14042	ENSMUST00000110244.1	38542	Ext1
372	chr12	16170074	16170715	642	*	8.05	8.89	5.71	3.18	4.06e-12	1.04e-10	Distal Intergenic	12	15793318	15816922	23605	2	217410	ENSMUST00000221518.1	-353152	Trib2
373	chr15	76659642	76660398	757	*	8.84	9.73	6.13	3.59	4.07e-12	1.04e-10	Promoter (<=1kb)	15	76659858	76667853	7996	1	16581	ENSMUST00000230451.1	0	Kifc2
374	chr8	57427566	57427964	399	*	6.62	7.49	4.04	3.45	4.09e-12	1.04e-10	Distal Intergenic	8	57455923	57477585	21663	1	20284	ENSMUST00000034023.3	-27959	Scrg1
375	chr8	111876228	111876990	763	*	8.26	9.13	5.71	3.43	4.1e-12	1.04e-10	Promoter (<=1kb)	8	111863038	111876750	13713	2	66817	ENSMUST00000034431.2	0	Tmem170
376	chr9	66059716	66060494	779	*	8.01	8.88	5.51	3.37	4.19e-12	1.06e-10	Promoter (<=1kb)	9	66060222	66066623	6402	1	19035	ENSMUST00000213785.1	0	Ppib
377	chr8	105635982	105637454	1473	*	8.89	9.74	6.48	3.26	4.29e-12	1.09e-10	Promoter (<=1kb)	8	105566698	105637393	70696	2	11604	ENSMUST00000194091.5	0	Agrp
378	chr8	81558442	81559088	647	*	8.11	8.96	5.75	3.22	4.31e-12	1.09e-10	Intron (ENSMUST00000172167.8/234515, intron 2 of 4)	8	81715200	82122559	407360	1	234515	ENSMUST00000042529.13	-156112	Inpp4b
379	chr2	73312378	73312863	486	*	7.34	8.22	4.69	3.53	4.35e-12	1.09e-10	Promoter (<=1kb)	2	73283105	73312701	29597	2	66935	ENSMUST00000058615.9	0	Cir1
380	chr12	83597013	83597520	508	*	7.63	8.51	5	3.52	4.39e-12	1.1e-10	Promoter (<=1kb)	12	83546558	83597114	50557	2	217695	ENSMUST00000221919.1	0	Zfyve1
381	chr4	137357567	137357903	337	*	6.95	7.84	4.21	3.63	4.4e-12	1.1e-10	Promoter (<=1kb)	4	137319696	137357720	38025	2	12540	ENSMUST00000051477.12	0	Cdc42
382	chrX	107325591	107326332	742	*	7.31	8.17	4.89	3.29	4.42e-12	1.1e-10	Distal Intergenic	20	107284346	107296769	12424	1	213439	ENSMUST00000178838.1	41245	Gpr174
383	chr9	44305541	44306140	600	*	8.72	9.6	5.95	3.65	4.44e-12	1.1e-10	Promoter (<=1kb)	9	44292440	44305671	13232	2	102423	ENSMUST00000216508.1	0	Hinfp
384	chr3	84065753	84066232	480	*	7.53	8.41	4.86	3.55	4.49e-12	1.11e-10	Distal Intergenic	3	83898209	84040175	141967	2	229473	ENSMUST00000052342.8	-25578	Tmem131l
385	chr4	101187137	101187746	610	*	8.2	9.08	5.53	3.56	4.67e-12	1.16e-10	Promoter (1-2kb)	4	101181019	101185450	4432	2	16451	ENSMUST00000147211.1	-1687	Jak1
386	chr8	70042412	70043127	716	*	7.99	8.85	5.58	3.27	4.74e-12	1.17e-10	Promoter (<=1kb)	8	70042813	70072347	29535	1	70616	ENSMUST00000011450.7	0	Sugp1
387	chr19	55316245	55316725	481	*	6.96	7.82	4.46	3.37	4.78e-12	1.18e-10	Promoter (<=1kb)	19	55316295	55577001	260707	1	53611	ENSMUST00000225529.1	0	Vti1a
388	chr1	177983018	177984217	1200	*	9.42	10.32	6.59	3.73	4.78e-12	1.18e-10	Promoter (<=1kb)	1	177983423	178149962	166540	1	545391	ENSMUST00000191719.5	0	Catspere2
389	chr8	71610656	71611629	974	*	8.72	9.59	6.14	3.45	4.8e-12	1.18e-10	Promoter (<=1kb)	8	71610998	71624911	13914	1	234407	ENSMUST00000047903.9	0	Colgalt1
390	chr8	4677250	4679209	1960	*	10.01	10.85	7.76	3.08	4.81e-12	1.18e-10	Exon (ENSMUST00000181337.1/ENSMUST00000181337.1, exon 1 of 2)	8	4625840	4629380	3541	1	233987	ENSMUST00000073201.5	51410	Zfp958
391	chr3	21987723	21988492	770	*	7.92	8.79	5.37	3.42	4.84e-12	1.18e-10	Distal Intergenic	3	22076652	22216594	139943	1	81004	ENSMUST00000193734.5	-88160	Tbl1xr1
392	chr5	20881697	20882756	1060	*	9.26	10.17	6.22	3.96	4.85e-12	1.18e-10	Promoter (<=1kb)	5	20882191	20886870	4680	1	212090	ENSMUST00000115259.2	0	Tmem60
393	chr17	56325480	56326365	886	*	9.35	10.24	6.53	3.71	4.95e-12	1.2e-10	Promoter (<=1kb)	17	56326062	56356056	29995	1	193796	ENSMUST00000139679.7	0	Kdm4b
394	chr3	115682668	115683062	395	*	6.73	7.6	4.19	3.4	5e-12	1.21e-10	Distal Intergenic	3	115710433	115715072	4640	2	13609	ENSMUST00000055676.3	32010	S1pr1
395	chr11	98469902	98470626	725	*	7.79	8.65	5.37	3.28	5.02e-12	1.21e-10	Intron (ENSMUST00000103141.3/22780, intron 7 of 7)	11	98467258	98477403	10146	2	22780	ENSMUST00000153902.1	6777	Ikzf3
396	chr12	4906999	4907891	893	*	8.44	9.3	5.99	3.31	5.07e-12	1.22e-10	Promoter (<=1kb)	12	4879032	4907705	28674	2	217379	ENSMUST00000020962.11	0	Ubxn2a
397	chr8	70211811	70213003	1193	*	9.66	10.54	6.94	3.61	5.07e-12	1.22e-10	Promoter (<=1kb)	8	70184340	70212256	27917	2	73095	ENSMUST00000063788.7	0	Slc25a42
398	chr19	11511291	11511665	375	*	7.16	8.07	4.1	3.97	5.08e-12	1.22e-10	3' UTR	19	11516512	11531256	14745	1	69774	ENSMUST00000163078.7	-4847	Ms4a6b
399	chr9	96773129	96773499	371	*	7.54	8.44	4.72	3.72	5.09e-12	1.22e-10	Exon (ENSMUST00000189815.6/319707, exon 3 of 3)	9	96765601	96773290	7690	1	319707	ENSMUST00000190054.1	7528	C430002N11Rik
400	chr15	64075292	64076114	823	*	8.46	9.32	6.04	3.28	5.2e-12	1.24e-10	Distal Intergenic	15	63939706	64060478	120773	2	223601	ENSMUST00000228908.1	-14814	Fam49b
401	chr13	32801778	32802779	1002	*	8.22	9.09	5.73	3.35	5.26e-12	1.25e-10	Promoter (<=1kb)	13	32802038	32822609	20572	1	78903	ENSMUST00000021832.6	0	Wrnip1
402	chr1	66552377	66552994	618	*	8.42	9.28	5.95	3.34	5.28e-12	1.25e-10	Intron (ENSMUST00000061620.16/329178, intron 21 of 64)	1	66468447	66695596	227150	1	329178	ENSMUST00000212557.2	83930	Unc80
403	chr11	96058340	96058854	515	*	6.8	7.68	4.12	3.56	5.31e-12	1.25e-10	Exon (ENSMUST00000100528.4/268470, exon 4 of 7)	11	96047432	96065388	17957	2	268470	ENSMUST00000100528.4	6534	Ube2z
404	chr11	95413664	95414041	378	*	6.97	7.86	4.25	3.61	5.32e-12	1.25e-10	Promoter (<=1kb)	11	95414080	95493406	79327	1	20747	ENSMUST00000107724.8	-39	Spop
405	chr8	122443335	122443901	567	*	8.13	9	5.64	3.36	5.42e-12	1.28e-10	Promoter (<=1kb)	8	122433601	122443396	9796	2	192156	ENSMUST00000211883.1	0	Mvd
406	chr2	167504943	167505746	804	*	8.57	9.44	6.07	3.37	5.46e-12	1.28e-10	Promoter (1-2kb)	2	167503446	167516164	12719	1	81018	ENSMUST00000127939.1	1497	Rnf114
407	chr9	14140494	14141019	526	*	7.03	7.92	4.34	3.58	5.5e-12	1.29e-10	Distal Intergenic	9	14275067	14325817	50751	1	75747	ENSMUST00000209187.1	-134048	Sesn3
408	chr12	26456356	26456680	325	*	6.68	7.56	3.95	3.61	5.59e-12	1.31e-10	Promoter (<=1kb)	12	26442746	26456452	13707	2	58185	ENSMUST00000020970.9	0	Rsad2
409	chr9	74975890	74976227	338	*	7.11	7.99	4.47	3.52	5.68e-12	1.32e-10	Promoter (<=1kb)	9	74976111	75032085	55975	1	235493	ENSMUST00000081746.6	0	Fam214a
410	chr18	38992733	38993689	957	*	8.76	9.65	6.05	3.61	5.69e-12	1.32e-10	Promoter (<=1kb)	18	38993145	39100149	107005	1	71302	ENSMUST00000115574.1	0	Arhgap26
411	chr4	97995903	97996580	678	*	7.75	8.6	5.41	3.19	5.7e-12	1.32e-10	Intron (ENSMUST00000152023.7/18027, intron 3 of 3)	4	97911033	98042595	131563	1	18027	ENSMUST00000133011.1	84870	Nfia
412	chr9	111271109	111272385	1277	*	9.34	10.21	6.85	3.36	5.71e-12	1.32e-10	Promoter (<=1kb)	9	111228228	111271546	43319	2	17350	ENSMUST00000135218.7	0	Mlh1
413	chr12	31499279	31500232	954	*	8.37	9.24	5.9	3.34	5.72e-12	1.32e-10	Promoter (<=1kb)	12	31484829	31499555	14727	2	104836	ENSMUST00000064240.13	0	Cbll1
414	chrX	72918074	72918659	586	*	7.06	7.97	4.11	3.86	5.76e-12	1.33e-10	Promoter (<=1kb)	20	72918557	72958514	39958	1	18194	ENSMUST00000033715.4	0	Nsdhl
415	chr8	79294483	79295376	894	*	8.22	9.09	5.71	3.38	5.89e-12	1.35e-10	Promoter (<=1kb)	8	79263598	79294937	31340	2	109136	ENSMUST00000048718.3	0	Mmaa
416	chr17	46704697	46705324	628	*	8.04	8.91	5.52	3.39	5.98e-12	1.37e-10	Promoter (<=1kb)	17	46682991	46705002	22012	2	21770	ENSMUST00000002839.8	0	Ppp2r5d
417	chrX	142379877	142380254	378	*	6.8	7.72	3.65	4.07	6.21e-12	1.42e-10	Intron (ENSMUST00000112907.7/50790, intron 1 of 15)	20	142317993	142390344	72352	2	50790	ENSMUST00000112907.7	10090	Acsl4
418	chr6	47920419	47921011	593	*	7.81	8.69	5.15	3.54	6.25e-12	1.43e-10	Promoter (<=1kb)	6	47920476	47932639	12164	1	232784	ENSMUST00000009411.8	0	Zfp212
419	chr17	34102799	34103128	330	*	6.41	7.29	3.79	3.5	6.27e-12	1.43e-10	Intron (ENSMUST00000237628.1/ENSMUST00000237628.1, intron 1 of 2)	17	34083843	34095309	11467	2	414076	ENSMUST00000183290.1	-7490	BC051537
420	chr10	79853544	79855520	1977	*	9.88	10.71	7.66	3.05	6.29e-12	1.43e-10	Promoter (<=1kb)	10	79854427	79864432	10006	1	19205	ENSMUST00000172282.7	0	Ptbp1
421	chr6	136930656	136931107	452	*	7.35	8.22	4.83	3.39	6.32e-12	1.43e-10	Intron (ENSMUST00000204627.2/78600, intron 2 of 4)	6	136923832	136963238	39407	1	78600	ENSMUST00000204627.2	6824	Pde6h
422	chr17	65884714	65885630	917	*	8.62	9.49	6.12	3.37	6.36e-12	1.44e-10	Promoter (<=1kb)	17	65848418	65884954	36537	2	19765	ENSMUST00000024905.10	0	Ralbp1
423	chr11	55136692	55137271	580	*	7.94	8.81	5.34	3.47	6.38e-12	1.44e-10	Exon (ENSMUST00000155883.1/ENSMUST00000155883.1, exon 1 of 2)	11	55124825	55151686	26862	2	215332	ENSMUST00000128244.7	14415	Slc36a3
424	chr1	40475669	40476050	382	*	6.84	7.71	4.28	3.44	6.39e-12	1.44e-10	Intron (ENSMUST00000167723.7/16182, intron 4 of 9)	1	40466006	40500854	34849	1	16182	ENSMUST00000108044.3	9663	Il18r1
425	chr7	126725052	126725461	410	*	7.25	8.12	4.73	3.39	6.41e-12	1.44e-10	Distal Intergenic	7	126701902	126707787	5886	2	12721	ENSMUST00000173116.1	-17265	Coro1a
426	chr13	80885352	80886516	1165	*	9.23	10.11	6.64	3.47	6.5e-12	1.46e-10	Promoter (<=1kb)	13	80886095	80894320	8226	1	105171	ENSMUST00000161441.1	0	Arrdc3
427	chr8	111595781	111596228	448	*	7.59	8.45	5.13	3.32	6.59e-12	1.47e-10	Intron (ENSMUST00000172856.7/170737, intron 2 of 5)	8	111606748	111622962	16215	1	170737	ENSMUST00000173922.1	-10520	Znrf1
428	chr14	52278856	52279715	860	*	9.06	9.96	6.13	3.83	6.66e-12	1.48e-10	Promoter (<=1kb)	14	52279146	52296401	17256	1	268741	ENSMUST00000022766.7	0	Tox4
429	chr2	122164363	122164655	293	*	6.94	7.82	4.18	3.65	6.7e-12	1.49e-10	Intron (ENSMUST00000036089.7/70928, intron 1 of 6)	2	122160802	122179024	18223	1	70928	ENSMUST00000143088.1	3561	Trim69
430	chr16	96145095	96145881	787	*	8.26	9.15	5.53	3.62	6.72e-12	1.49e-10	Promoter (<=1kb)	16	96145407	96146764	1358	1	71446	ENSMUST00000233805.1	0	Wrb
431	chr3	88552648	88553173	526	*	7.52	8.4	4.81	3.59	6.73e-12	1.49e-10	Promoter (<=1kb)	3	88549819	88553024	3206	2	83409	ENSMUST00000029698.14	0	Lamtor2
432	chrX	13041639	13042095	457	*	7.04	7.94	4.23	3.71	6.77e-12	1.49e-10	Promoter (<=1kb)	20	13042015	13045210	3196	1	70489	ENSMUST00000127521.1	0	5730405O15Rik
433	chr7	92741140	92741783	644	*	8.29	9.15	5.76	3.39	6.79e-12	1.5e-10	Promoter (<=1kb)	7	92740706	92741459	754	2	666737	ENSMUST00000182408.1	0	4632427E13Rik
434	chr11	77395309	77395738	430	*	6.72	7.59	4.23	3.36	6.85e-12	1.5e-10	Intron (ENSMUST00000037912.11/237860, intron 3 of 14)	11	77348288	77432157	83870	1	237860	ENSMUST00000180554.1	47021	Ssh2
435	chr13	48979115	48979494	380	*	6.93	7.8	4.46	3.33	7.01e-12	1.53e-10	Distal Intergenic	13	48879219	48968017	88799	2	218236	ENSMUST00000060805.6	-11098	Fam120a
436	chr7	102065022	102065590	569	*	7.63	8.49	5.18	3.31	7.02e-12	1.53e-10	Promoter (<=1kb)	7	102065511	102083762	18252	1	102443350	ENSMUST00000106950.7	0	Xndc1
437	chr1	36709873	36710239	367	*	7.33	8.19	4.89	3.31	7.02e-12	1.53e-10	Promoter (<=1kb)	1	36698114	36710008	11895	2	226977	ENSMUST00000043951.9	0	Actr1b
438	chr18	68189803	68190316	514	*	7.9	8.79	5.07	3.72	7.06e-12	1.54e-10	Intron (ENSMUST00000063775.4/52662, intron 3 of 5)	18	68228067	68268630	40564	1	52662	ENSMUST00000236987.1	-37751	Ldlrad4
439	chr11	118232233	118232854	622	*	8.35	9.23	5.8	3.42	7.1e-12	1.54e-10	Intron (ENSMUST00000100181.10/19157, intron 1 of 13)	11	118184972	118226979	42008	2	19157	ENSMUST00000141243.7	-5254	Cyth1
440	chr12	98269618	98270631	1014	*	9.09	9.97	6.36	3.61	7.1e-12	1.54e-10	Promoter (<=1kb)	12	98268635	98276644	8010	1	14744	ENSMUST00000075072.5	983	Gpr65
441	chr3	79152880	79153495	616	*	7.57	8.43	5.17	3.26	7.11e-12	1.54e-10	Intron (ENSMUST00000195708.1/76089, intron 7 of 29)	3	79062528	79145875	83348	2	76089	ENSMUST00000118340.6	-7005	Rapgef2
442	chr11	82947391	82947859	469	*	7.62	8.48	5.23	3.25	7.13e-12	1.54e-10	Intron (ENSMUST00000127074.1/76392, intron 1 of 2)	11	82952095	82960012	7918	1	327978	ENSMUST00000108158.8	-4236	Slfn5
443	chr12	79442093	79442678	586	*	7.03	7.89	4.67	3.22	7.23e-12	1.56e-10	Intron (ENSMUST00000171210.2/19363, intron 7 of 10)	12	79327353	79701856	374504	1	19363	ENSMUST00000221257.1	114740	Rad51b
444	chr1	136624560	136625201	642	*	7.26	8.13	4.72	3.42	7.28e-12	1.56e-10	Promoter (<=1kb)	1	136624901	136630053	5153	1	226442	ENSMUST00000047734.14	0	Zfp281
445	chr1	58504499	58505237	739	*	8.25	9.13	5.63	3.5	7.35e-12	1.58e-10	Promoter (<=1kb)	1	58462771	58505109	42339	2	18393	ENSMUST00000027198.11	0	Orc2
446	chr15	79690315	79691239	925	*	8.53	9.39	6.16	3.23	7.45e-12	1.59e-10	Promoter (<=1kb)	15	79690845	79721479	30635	1	14904	ENSMUST00000046463.9	0	Gtpbp1
447	chr5	107731372	107732087	716	*	8.02	8.88	5.62	3.26	7.46e-12	1.59e-10	Distal Intergenic	5	107721606	107726036	4431	2	14581	ENSMUST00000159263.2	-5336	Gfi1
448	chr7	75595965	75596409	445	*	7.12	7.99	4.54	3.45	7.54e-12	1.6e-10	Intron (ENSMUST00000166315.6/75547, intron 5 of 36)	7	75610039	75697343	87305	1	75547	ENSMUST00000207923.1	-13630	Akap13
449	chr9	78587744	78588334	591	*	7.69	8.55	5.18	3.37	7.57e-12	1.61e-10	Promoter (<=1kb)	9	78536488	78588041	51554	2	235504	ENSMUST00000052441.11	0	Slc17a5
450	chr6	99406094	99406518	425	*	7.05	7.92	4.47	3.45	7.74e-12	1.64e-10	Intron (ENSMUST00000113322.8/108655, intron 1 of 18)	6	98925342	99435345	510004	2	108655	ENSMUST00000113322.8	28827	Foxp1
451	chr5	64764503	64764817	315	*	6.53	7.39	4.02	3.37	7.79e-12	1.64e-10	Intron (ENSMUST00000180912.5/ENSMUST00000180912.5, intron 1 of 4)	5	64803388	64832901	29514	1	16599	ENSMUST00000165536.7	-38571	Klf3
452	chr1	161734653	161735222	570	*	7.42	8.27	5.04	3.24	7.82e-12	1.64e-10	Distal Intergenic	1	161780689	161788495	7807	2	14103	ENSMUST00000000834.3	53273	Fasl
453	chr6	85374582	85375157	576	*	7.59	8.46	5.12	3.34	7.82e-12	1.64e-10	Promoter (<=1kb)	6	85334967	85374634	39668	2	52055	ENSMUST00000204087.1	0	Rab11fip5
454	chr1	156911020	156911331	312	*	6.75	7.65	3.87	3.78	7.82e-12	1.64e-10	Intron (ENSMUST00000172057.7/78255, intron 1 of 18)	1	156900598	156938781	38184	2	78255	ENSMUST00000189648.1	27450	Ralgps2
455	chr2	125247197	125248001	805	*	8.59	9.47	5.91	3.57	7.83e-12	1.64e-10	Promoter (<=1kb)	2	125247482	125258608	11127	1	110074	ENSMUST00000051605.8	0	Dut
456	chr19	45783023	45784146	1124	*	8.86	9.75	6.2	3.55	7.85e-12	1.64e-10	Promoter (<=1kb)	19	45750259	45783551	33293	2	76055	ENSMUST00000026243.4	0	Oga
457	chr17	26138236	26139119	884	*	8.51	9.38	5.91	3.48	7.88e-12	1.64e-10	Promoter (<=1kb)	17	26138688	26195811	57124	1	12005	ENSMUST00000074370.9	0	Axin1
458	chr4	121002363	121002794	432	*	7.4	8.28	4.78	3.5	7.95e-12	1.65e-10	Intron (ENSMUST00000043200.7/69780, intron 1 of 9)	4	120968317	121017247	48931	2	69780	ENSMUST00000043200.7	14453	Smap2
459	chr13	85430095	85430431	337	*	7.43	8.28	5.02	3.26	7.97e-12	1.65e-10	Distal Intergenic	13	85215495	85289130	73636	2	218397	ENSMUST00000223598.1	-140965	Rasa1
460	chr19	34640614	34640978	365	*	7.11	7.97	4.63	3.34	7.98e-12	1.65e-10	Promoter (<=1kb)	19	34617049	34640743	23695	2	112419	ENSMUST00000087357.4	0	Ifit1bl2
461	chr18	6489812	6491027	1216	*	8.68	9.54	6.24	3.31	7.99e-12	1.65e-10	Promoter (<=1kb)	18	6490564	6490646	83	2	100316773	ENSMUST00000122565.1	0	Mir1893
462	chr11	4289040	4289864	825	*	8.44	9.29	6.1	3.19	8e-12	1.65e-10	Distal Intergenic	11	4267095	4272514	5420	1	16878	ENSMUST00000040750.3	21945	Lif
463	chrX	167182485	167182931	447	*	6.8	7.68	4.09	3.59	8.11e-12	1.67e-10	Distal Intergenic	20	167207292	167208827	1536	2	19241	ENSMUST00000112175.1	25896	Tmsb4x
464	chr18	32162694	32163610	917	*	8.12	8.98	5.6	3.38	8.12e-12	1.67e-10	Promoter (<=1kb)	18	32163089	32199296	36208	1	26405	ENSMUST00000234576.1	0	Map3k2
465	chr9	54734301	54734735	435	*	6.9	7.79	4.19	3.6	8.13e-12	1.67e-10	Promoter (<=1kb)	9	54714735	54734482	19748	2	66317	ENSMUST00000118771.7	0	Wdr61
466	chr5	28402781	28403145	365	*	7.34	8.21	4.74	3.48	8.15e-12	1.67e-10	Intron (ENSMUST00000114884.7/381626, intron 14 of 17)	5	28410661	28414029	3369	1	381626	ENSMUST00000133313.1	-7516	Rbm33
467	chr4	6970419	6970907	489	*	7.34	8.2	4.92	3.28	8.25e-12	1.68e-10	Intron (ENSMUST00000039987.3/252838, intron 1 of 8)	4	6820694	6990483	169790	2	252838	ENSMUST00000150082.1	19576	Tox
468	chr15	85346899	85347325	427	*	6.87	7.75	4.33	3.42	8.28e-12	1.68e-10	Intron (ENSMUST00000163242.2/54138, intron 1 of 11)	15	85336245	85463212	126968	1	54138	ENSMUST00000163242.2	10654	Atxn10
469	chr4	116708076	116708778	703	*	8.88	9.77	6.04	3.74	8.28e-12	1.68e-10	Promoter (<=1kb)	4	116702279	116708406	6128	2	67096	ENSMUST00000030453.4	0	Mmachc
470	chr2	153292231	153292922	692	*	8.42	9.28	6	3.28	8.32e-12	1.69e-10	Promoter (<=1kb)	2	153291413	153333390	41978	1	16569	ENSMUST00000028977.6	818	Kif3b
471	chr17	7939079	7940040	962	*	8.64	9.51	6.15	3.36	8.38e-12	1.7e-10	Intron (ENSMUST00000160177.2/ENSMUST00000160177.2, intron 1 of 2)	17	7945614	7979824	34211	1	66832	ENSMUST00000232223.1	-5574	Rsph3a
472	chr9	7763453	7764851	1399	*	9.18	10.06	6.56	3.49	8.52e-12	1.72e-10	Promoter (<=1kb)	9	7764041	7794333	30293	1	71929	ENSMUST00000052865.15	0	Tmem123
473	chr11	60728222	60728699	478	*	7.33	8.2	4.79	3.41	8.63e-12	1.74e-10	Promoter (<=1kb)	11	60728663	60728726	64	1	100628625	ENSMUST00000174993.1	0	Mir5100
474	chr8	111056127	111057010	884	*	7.95	8.8	5.56	3.24	8.76e-12	1.76e-10	Promoter (<=1kb)	8	111056339	111057664	1326	1	72544	ENSMUST00000210390.1	0	Exosc6
475	chr1	91249963	91250422	460	*	7.66	8.53	5.21	3.32	8.81e-12	1.77e-10	Promoter (<=1kb)	1	91250304	91275479	25176	1	67921	ENSMUST00000188576.1	0	Ube2f
476	chr4	98922883	98924101	1219	*	9.36	10.23	6.81	3.42	8.9e-12	1.78e-10	Promoter (<=1kb)	4	98923810	98935543	11734	1	230484	ENSMUST00000030289.8	0	Usp1
477	chr11	85234425	85235327	903	*	7.82	8.69	5.3	3.39	9.13e-12	1.82e-10	Promoter (<=1kb)	11	85235171	85238304	3134	1	654810	ENSMUST00000136454.1	0	Appbp2os
478	chrX	73921866	73922289	424	*	6.83	7.73	3.99	3.74	9.14e-12	1.82e-10	Promoter (<=1kb)	20	73899313	73921870	22558	2	171207	ENSMUST00000128329.1	0	Arhgap4
479	chr11	20542326	20543721	1396	*	9.55	10.42	7.04	3.38	9.39e-12	1.86e-10	Promoter (<=1kb)	11	20543253	20597020	53768	1	58172	ENSMUST00000145328.1	0	Sertad2
480	chr4	155812085	155812777	693	*	7.91	8.77	5.48	3.28	9.39e-12	1.86e-10	Promoter (<=1kb)	4	155812489	155824543	12055	1	56036	ENSMUST00000030944.10	0	Ccnl2
481	chr6	39334089	39334722	634	*	8.52	9.4	5.91	3.49	9.4e-12	1.86e-10	Downstream (<1kb)	6	39343910	39347350	3441	2	72144	ENSMUST00000201208.1	12628	Slc37a3
482	chr9	66974814	66975604	791	*	7.58	8.43	5.19	3.25	9.59e-12	1.9e-10	Promoter (<=1kb)	9	66955388	66975420	20033	2	80907	ENSMUST00000215172.1	0	Lactb
483	chr4	132040200	132040608	409	*	7.18	8.05	4.57	3.48	9.7e-12	1.91e-10	Intron (ENSMUST00000105970.7/269587, intron 1 of 18)	4	131923429	132049078	125650	2	269587	ENSMUST00000084253.9	8470	Epb41
484	chr4	88120143	88120447	305	*	6.48	7.37	3.73	3.64	9.74e-12	1.91e-10	Promoter (<=1kb)	4	88121299	88411004	289706	1	230393	ENSMUST00000159342.7	-852	Focad
485	chr11	78535868	78536861	994	*	8.82	9.71	6.11	3.6	9.74e-12	1.91e-10	Promoter (<=1kb)	11	78522850	78536271	13422	2	21927	ENSMUST00000017759.8	0	Tnfaip1
486	chr2	165654743	165655354	612	*	7.27	8.13	4.86	3.27	9.75e-12	1.91e-10	Promoter (<=1kb)	2	165655298	165771727	116430	1	14049	ENSMUST00000063433.7	0	Eya2
487	chr9	66124593	66125100	508	*	8.11	8.98	5.53	3.45	9.83e-12	1.92e-10	Promoter (<=1kb)	9	66088133	66124886	36754	2	56440	ENSMUST00000034946.14	0	Snx1
488	chr11	54464764	54465218	455	*	7.09	7.96	4.51	3.45	9.97e-12	1.95e-10	Promoter (<=1kb)	11	54464560	54502705	38146	1	216742	ENSMUST00000143650.1	204	Fnip1
489	chr10	68238814	68239941	1128	*	8.45	9.29	6.12	3.18	1.01e-11	1.97e-10	Intron (ENSMUST00000219238.1/71371, intron 3 of 9)	10	68096016	68278721	182706	2	71371	ENSMUST00000020106.8	38780	Arid5b
490	chr15	86067362	86067835	474	*	7.82	8.72	4.96	3.76	1.01e-11	1.97e-10	Promoter (<=1kb)	15	86067813	86122261	54449	1	223752	ENSMUST00000123474.1	0	Gramd4
491	chr14	76781412	76782021	610	*	7.83	8.7	5.36	3.33	1.01e-11	1.97e-10	Exon (ENSMUST00000226490.1/ENSMUST00000226490.1, exon 2 of 2)	14	76760131	76762217	2087	1	73883	ENSMUST00000228541.1	21281	4930431P22Rik
492	chr18	32970205	32970618	414	*	7.41	8.3	4.68	3.62	1.02e-11	1.97e-10	Intron (ENSMUST00000234205.1/12326, intron 4 of 14)	18	32939158	33186270	247113	1	12326	ENSMUST00000042868.5	31047	Camk4
493	chr11	117832097	117832809	713	*	8.36	9.22	5.88	3.34	1.02e-11	1.98e-10	Promoter (<=1kb)	11	117832104	117835417	3314	1	71562	ENSMUST00000139945.7	0	Afmid
494	chr8	84066252	84067508	1257	*	9.69	10.57	7.08	3.49	1.03e-11	1.98e-10	Promoter (<=1kb)	8	84066834	84096459	29626	1	19724	ENSMUST00000211046.1	0	Rfx1
495	chr6	143868120	143868509	390	*	6.92	7.81	4.1	3.71	1.03e-11	1.99e-10	Intron (ENSMUST00000038815.13/20678, intron 10 of 14)	6	143861441	143947088	85648	2	20678	ENSMUST00000124233.6	78579	Sox5
496	chr12	54566744	54567085	342	*	6.55	7.42	3.98	3.45	1.04e-11	1.99e-10	Distal Intergenic	12	54645933	54646012	80	2	100316682	ENSMUST00000197752.1	78927	Mir1892
497	chr19	26604600	26605319	720	*	8.5	9.38	5.89	3.49	1.04e-11	1.99e-10	Promoter (<=1kb)	19	26605050	26778275	173226	1	67155	ENSMUST00000176769.8	0	Smarca2
498	chr3	37313417	37313949	533	*	8.22	9.11	5.49	3.61	1.04e-11	1.99e-10	Promoter (<=1kb)	3	37309345	37312708	3364	2	207175	ENSMUST00000125252.2	-709	Cetn4
499	chr16	51878177	51878666	490	*	6.97	7.86	4.23	3.62	1.06e-11	2.02e-10	Distal Intergenic	16	51982484	51985785	3302	2	629091	ENSMUST00000231890.1	107119	Gm29686
500	chr8	126847425	126849078	1654	*	9.82	10.68	7.43	3.25	1.07e-11	2.04e-10	Intron (ENSMUST00000212914.1/414091, intron 1 of 1)	8	126839233	126851473	12241	1	414091	ENSMUST00000212914.1	8192	A630001O12Rik
501	chr8	124700894	124701315	422	*	6.93	7.8	4.4	3.41	1.07e-11	2.04e-10	Intron (ENSMUST00000117624.8/234875, intron 4 of 19)	8	124695661	124709948	14288	2	234875	ENSMUST00000215563.1	8633	Ttc13
502	chr15	51877174	51877829	656	*	7.79	8.66	5.23	3.43	1.08e-11	2.06e-10	Promoter (<=1kb)	15	51877429	51884614	7186	1	78581	ENSMUST00000137116.2	0	Utp23
503	chr16	31080834	31081629	796	*	8.04	8.9	5.66	3.24	1.09e-11	2.07e-10	Promoter (<=1kb)	16	30955144	31081432	126289	2	268880	ENSMUST00000055389.8	0	Xxylt1
504	chr6	70872154	70872622	469	*	7.97	8.84	5.44	3.4	1.1e-11	2.07e-10	Intron (ENSMUST00000034093.14/13666, intron 2 of 16)	6	70878561	70893436	14876	1	13666	ENSMUST00000159401.1	-5939	Eif2ak3
505	chr18	53744333	53745305	973	*	8.69	9.55	6.28	3.27	1.1e-11	2.07e-10	Promoter (<=1kb)	18	53681723	53744547	62825	2	225523	ENSMUST00000049811.7	0	Cep120
506	chr19	29453722	29454678	957	*	8.9	9.79	6.13	3.66	1.1e-11	2.07e-10	3' UTR	19	29422059	29471152	49094	1	58205	ENSMUST00000235164.1	31663	Pdcd1lg2
507	chr11	80508349	80508940	592	*	7.35	8.2	4.95	3.25	1.11e-11	2.08e-10	Promoter (<=1kb)	11	80507410	80509106	1697	2	77417	ENSMUST00000133400.1	166	C030013C21Rik
508	chr17	80482873	80483249	377	*	6.85	7.73	4.23	3.5	1.11e-11	2.08e-10	Promoter (2-3kb)	17	80405017	80480453	75437	2	20662	ENSMUST00000234841.1	-2420	Sos1
509	chr19	11516921	11517301	381	*	7.31	8.17	4.86	3.31	1.11e-11	2.08e-10	Promoter (<=1kb)	19	11516512	11531256	14745	1	69774	ENSMUST00000163078.7	409	Ms4a6b
510	chr1	53296717	53297401	685	*	7.77	8.63	5.34	3.29	1.12e-11	2.1e-10	Promoter (<=1kb)	1	53189187	53297018	107832	2	227099	ENSMUST00000027267.13	0	Pms1
511	chr9	32910395	32911120	726	*	8.02	8.89	5.47	3.42	1.13e-11	2.1e-10	Exon (ENSMUST00000185169.1/330917, exon 3 of 4)	9	32904937	32928966	24030	2	330917	ENSMUST00000185169.1	17846	Gm27162
512	chr1	52800319	52800689	371	*	7.15	8.01	4.62	3.39	1.13e-11	2.1e-10	Promoter (<=1kb)	1	52797066	52800371	3306	2	16329	ENSMUST00000159725.1	0	Inpp1
513	chr17	48041386	48041780	395	*	7.01	7.88	4.51	3.37	1.14e-11	2.11e-10	Distal Intergenic	17	48036745	48038293	1549	2	76651	ENSMUST00000178823.1	-3093	1700122O11Rik
514	chr2	83994024	83994423	400	*	6.87	7.74	4.41	3.32	1.14e-11	2.11e-10	Distal Intergenic	2	83916764	83941228	24465	2	71861	ENSMUST00000152829.1	-52796	Zswim2
515	chr13	104178363	104179174	812	*	7.94	8.81	5.41	3.39	1.14e-11	2.11e-10	Promoter (<=1kb)	13	104173722	104178439	4718	2	113002583	ENSMUST00000133280.1	0	Shld3
516	chr8	22405751	22406122	372	*	7.08	7.97	4.39	3.58	1.15e-11	2.12e-10	Distal Intergenic	8	22411361	22429665	18305	1	57312	ENSMUST00000033934.4	-5239	Mrps31
517	chr6	47636297	47637063	767	*	8.46	9.34	5.81	3.53	1.15e-11	2.12e-10	Exon (ENSMUST00000204231.1/ENSMUST00000204231.1, exon 1 of 1)	6	47552386	47595341	42956	2	14056	ENSMUST00000133043.2	-40956	Ezh2
518	chr12	69516550	69516865	316	*	6.95	7.82	4.34	3.48	1.15e-11	2.12e-10	Distal Intergenic	12	69473614	69475550	1937	2	76062	ENSMUST00000222980.1	-41000	5830428M24Rik
519	chr11	115708249	115708879	631	*	7.35	8.2	4.95	3.26	1.15e-11	2.12e-10	Promoter (<=1kb)	11	115644045	115708597	64553	2	14784	ENSMUST00000021090.13	0	Grb2
520	chr19	56530528	56530919	392	*	7.26	8.14	4.57	3.56	1.17e-11	2.14e-10	Intron (ENSMUST00000183143.7/55947, intron 9 of 9)	19	56529582	56537382	7801	2	55947	ENSMUST00000183216.1	6463	Dclre1a
521	chr3	105815274	105815678	405	*	7.03	7.89	4.56	3.33	1.17e-11	2.15e-10	Promoter (<=1kb)	3	105815540	105817356	1817	1	433637	ENSMUST00000200182.4	0	Gm5547
522	chr16	57231135	57231822	688	*	8.32	9.2	5.74	3.45	1.19e-11	2.17e-10	Promoter (<=1kb)	16	57168862	57231504	62643	2	67581	ENSMUST00000023431.7	0	Tbc1d23
523	chr11	52035177	52035770	594	*	7.88	8.75	5.32	3.44	1.21e-11	2.2e-10	Promoter (1-2kb)	11	52033530	52089778	56249	1	213084	ENSMUST00000207272.1	1647	Cdkl3
524	chr17	57060154	57060822	669	*	8.12	9	5.55	3.45	1.22e-11	2.22e-10	Promoter (<=1kb)	17	57043711	57059863	16153	2	66972	ENSMUST00000040280.13	-291	Slc25a23
525	chr12	76403672	76404484	813	*	8.1	8.96	5.61	3.35	1.23e-11	2.23e-10	Promoter (<=1kb)	12	76404176	76406938	2763	1	15512	ENSMUST00000080449.6	0	Hspa2
526	chr5	143180511	143181037	527	*	7.17	8.03	4.73	3.3	1.23e-11	2.23e-10	Promoter (<=1kb)	5	143181017	143205075	24059	1	330228	ENSMUST00000031574.9	0	Spdye4b
527	chr7	68281359	68281698	340	*	6.95	7.84	4.12	3.72	1.23e-11	2.23e-10	Intron (ENSMUST00000125685.8/434197, intron 1 of 8)	7	68266952	68276594	9643	2	100504026	ENSMUST00000124813.1	-4765	Gm16157
528	chr11	60108560	60108989	430	*	6.68	7.58	3.87	3.7	1.24e-11	2.23e-10	Intron (ENSMUST00000064190.12/19377, intron 1 of 5)	11	60105177	60185431	80255	1	19377	ENSMUST00000132012.1	3383	Rai1
529	chr2	91236630	91237386	757	*	8.19	9.06	5.61	3.45	1.24e-11	2.24e-10	Promoter (<=1kb)	2	91211588	91236907	25320	2	107986	ENSMUST00000150427.7	0	Ddb2
530	chr6	114904681	114905644	964	*	8.41	9.26	6.03	3.23	1.26e-11	2.27e-10	Intron (ENSMUST00000032459.13/232334, intron 1 of 4)	6	114861424	114921821	60398	2	232334	ENSMUST00000032459.13	16177	Vgll4
531	chr12	108646182	108646642	461	*	6.94	7.79	4.58	3.21	1.27e-11	2.27e-10	Intron (ENSMUST00000077735.12/14026, intron 1 of 12)	12	108635753	108688513	52761	1	14026	ENSMUST00000172409.1	10429	Evl
532	chr6	120357279	120357611	333	*	7.29	8.18	4.52	3.66	1.27e-11	2.27e-10	Promoter (<=1kb)	6	120324323	120357429	33107	2	67200	ENSMUST00000032283.11	0	Ccdc77
533	chr11	61174558	61175619	1062	*	9.51	10.39	6.82	3.58	1.27e-11	2.27e-10	Promoter (<=1kb)	11	61151785	61175055	23271	2	216825	ENSMUST00000041683.8	0	Usp22
534	chr16	4586531	4587070	540	*	7.1	7.97	4.54	3.43	1.27e-11	2.27e-10	Distal Intergenic	16	4594713	4615957	21245	1	83396	ENSMUST00000014447.12	-7643	Glis2
535	chr17	3114412	3115902	1491	*	9.02	9.88	6.64	3.24	1.29e-11	2.3e-10	Promoter (<=1kb)	17	3114972	3151719	36748	1	106583	ENSMUST00000232079.1	0	Scaf8
536	chr7	143625097	143625557	461	*	7.78	8.63	5.44	3.19	1.31e-11	2.32e-10	Promoter (2-3kb)	7	143607663	143627953	20291	2	244237	ENSMUST00000055723.8	2396	Tnfrsf26
537	chr4	152008637	152009635	999	*	8.48	9.35	6.02	3.32	1.31e-11	2.32e-10	Promoter (<=1kb)	4	152008803	152017680	8878	1	242785	ENSMUST00000097773.3	0	Klhl21
538	chrX	159532388	159532823	436	*	7.03	7.92	4.36	3.56	1.31e-11	2.32e-10	Promoter (<=1kb)	20	159532668	159593081	60414	1	382252	ENSMUST00000112464.7	0	Bclaf3
539	chr18	80169455	80169837	383	*	6.68	7.56	4.05	3.51	1.31e-11	2.32e-10	Distal Intergenic	18	80186239	80193569	7331	1	105246506	ENSMUST00000236423.1	-16402	LOC105246506
540	chr17	52468428	52468903	476	*	7.33	8.21	4.68	3.53	1.31e-11	2.32e-10	Distal Intergenic	17	52592981	52602660	9680	2	108168350	ENSMUST00000183438.1	133757	Gm27217
541	chr3	152193681	152193978	298	*	7.1	8	4.14	3.86	1.32e-11	2.33e-10	Promoter (<=1kb)	3	152183955	152193845	9891	2	67035	ENSMUST00000050073.12	0	Dnajb4
542	chr7	97579406	97579936	531	*	7.8	8.69	4.93	3.76	1.34e-11	2.35e-10	Promoter (<=1kb)	7	97579897	97686420	106524	1	233532	ENSMUST00000156060.7	0	Rsf1
543	chr7	79419947	79420394	448	*	7.58	8.44	5.07	3.37	1.35e-11	2.37e-10	Exon (ENSMUST00000036865.12/208836, exon 14 of 38)	7	79412736	79427236	14501	1	208836	ENSMUST00000205817.1	7211	Fanci
544	chr3	103914114	103915229	1116	*	8.85	9.73	6.19	3.54	1.35e-11	2.37e-10	Promoter (<=1kb)	3	103914120	103966613	52494	1	229675	ENSMUST00000051139.12	0	Rsbn1
545	chr10	12874926	12875223	298	*	6.91	7.79	4.28	3.51	1.38e-11	2.41e-10	Distal Intergenic	10	12383380	12869365	485986	2	22288	ENSMUST00000218635.1	-5561	Utrn
546	chr8	34215954	34216508	555	*	7.44	8.3	4.94	3.36	1.39e-11	2.42e-10	Distal Intergenic	8	34166622	34166712	91	2	102465211	ENSMUST00000183885.1	-49242	Mir6395
547	chr9	113930572	113931271	700	*	8.85	9.74	6.1	3.64	1.39e-11	2.43e-10	Promoter (<=1kb)	9	113930934	113977199	46266	1	22221	ENSMUST00000009885.13	0	Ubp1
548	chr11	5837448	5838251	804	*	8.24	9.1	5.89	3.21	1.4e-11	2.44e-10	Promoter (<=1kb)	11	5827860	5837789	9930	2	54125	ENSMUST00000109837.7	0	Polm
549	chr17	24549454	24550626	1173	*	8.9	9.77	6.33	3.44	1.41e-11	2.44e-10	Promoter (<=1kb)	17	24549950	24596508	46559	1	18763	ENSMUST00000035565.4	0	Pkd1
550	chr1	156558405	156559237	833	*	7.89	8.74	5.51	3.23	1.42e-11	2.46e-10	Promoter (<=1kb)	1	156558786	156625376	66591	1	11352	ENSMUST00000173929.7	0	Abl2
551	chr12	79625749	79626473	725	*	7.71	8.54	5.49	3.05	1.42e-11	2.46e-10	Intron (ENSMUST00000171210.2/19363, intron 7 of 10)	12	79917019	79924733	7715	2	77290	ENSMUST00000218818.1	298260	9430078K24Rik
552	chr15	44427426	44428536	1111	*	8.78	9.64	6.33	3.31	1.42e-11	2.46e-10	Promoter (<=1kb)	15	44428042	44433008	4967	1	223527	ENSMUST00000232353.1	0	Eny2
553	chr11	21172300	21172639	340	*	7.34	8.22	4.69	3.53	1.43e-11	2.46e-10	Distal Intergenic	11	21135469	21150323	14855	1	67245	ENSMUST00000101477.1	36831	Peli1
554	chr11	69094667	69095742	1076	*	9.47	10.34	6.92	3.42	1.43e-11	2.46e-10	Promoter (<=1kb)	11	69095217	69106458	11242	1	18626	ENSMUST00000101004.8	0	Per1
555	chr17	78736230	78737105	876	*	8.35	9.22	5.77	3.45	1.44e-11	2.47e-10	Promoter (<=1kb)	17	78649913	78737196	87284	2	268980	ENSMUST00000145910.8	91	Strn
556	chr2	104172664	104173293	630	*	8.05	8.93	5.39	3.54	1.45e-11	2.48e-10	Intron (ENSMUST00000089726.9/241589, intron 16 of 20)	2	104152180	104158419	6240	2	241589	ENSMUST00000155458.1	-14245	D430041D05Rik
557	chr4	150517252	150517816	565	*	7.54	8.42	4.91	3.51	1.46e-11	2.51e-10	Intron (ENSMUST00000105682.8/68703, intron 10 of 22)	4	150488393	150621962	133570	1	68703	ENSMUST00000105680.8	28859	Rere
558	chr16	35982864	35984117	1254	*	8.37	9.22	6.03	3.19	1.48e-11	2.52e-10	Promoter (<=1kb)	16	35983315	36037131	53817	1	16646	ENSMUST00000004054.12	0	Kpna1
559	chr12	86810762	86811212	451	*	7.31	8.18	4.74	3.45	1.49e-11	2.53e-10	Distal Intergenic	12	86741007	86754394	13388	1	627607	ENSMUST00000223197.1	69755	Lrrc74a
560	chr1	52366320	52366803	484	*	7.01	7.88	4.45	3.43	1.5e-11	2.55e-10	Distal Intergenic	1	52459241	52467057	7817	2	17936	ENSMUST00000167732.1	100254	Nab1
561	chr9	72660216	72660476	261	*	6.33	7.22	3.59	3.63	1.5e-11	2.55e-10	Promoter (1-2kb)	9	72662346	72749852	87507	1	17999	ENSMUST00000034740.14	-1870	Nedd4
562	chr1	37000311	37000649	339	*	6.57	7.44	4.01	3.44	1.5e-11	2.55e-10	Distal Intergenic	1	37026596	37076996	50401	1	70853	ENSMUST00000117172.8	-25947	Vwa3b
563	chr8	120544091	120544490	400	*	7.36	8.23	4.83	3.4	1.51e-11	2.55e-10	Intron (ENSMUST00000127664.1/108148, intron 1 of 15)	8	120538696	120538754	59	1	102466849	ENSMUST00000184722.1	5395	Mir7687
564	chr17	32320497	32321714	1218	*	8.77	9.63	6.29	3.34	1.51e-11	2.55e-10	Promoter (<=1kb)	17	32303672	32321185	17514	2	56399	ENSMUST00000002699.6	0	Akap8
565	chr18	53903503	53903996	494	*	7.01	7.87	4.6	3.27	1.52e-11	2.55e-10	Intron (ENSMUST00000069597.7/70425, intron 3 of 12)	18	53932244	53948671	16428	1	70425	ENSMUST00000236399.1	-28248	Csnk1g3
566	chr1	7088414	7089418	1005	*	8.99	9.86	6.44	3.42	1.52e-11	2.55e-10	Promoter (<=1kb)	1	7088920	7173628	84709	1	319263	ENSMUST00000061280.16	0	Pcmtd1
567	chr3	87885181	87886211	1031	*	9.35	10.24	6.59	3.65	1.52e-11	2.55e-10	Promoter (<=1kb)	3	87858903	87885608	26706	2	94315	ENSMUST00000005015.9	0	Prcc
568	chr4	155197758	155198073	316	*	6.55	7.43	3.88	3.55	1.53e-11	2.56e-10	Intron (ENSMUST00000084103.9/20481, intron 2 of 7)	4	155154075	155188296	34222	2	20481	ENSMUST00000129314.1	-9462	Ski
569	chr1	127233029	127233580	552	*	8.34	9.24	5.43	3.81	1.53e-11	2.57e-10	Intron (ENSMUST00000189427.6/107895, intron 1 of 7)	1	127205028	127398792	193765	1	107895	ENSMUST00000190921.1	28001	Mgat5
570	chr4	120974659	120975736	1078	*	8.66	9.54	6.02	3.53	1.54e-11	2.58e-10	Promoter (<=1kb)	4	120971890	120975708	3819	2	69780	ENSMUST00000151615.1	0	Smap2
571	chr5	135702631	135703297	667	*	8.04	8.92	5.44	3.48	1.54e-11	2.58e-10	Intron (ENSMUST00000153500.7/18984, intron 1 of 7)	5	135716005	135731878	15874	1	18984	ENSMUST00000147515.1	-12708	Por
572	chr13	9760069	9760420	352	*	6.87	7.76	4.12	3.64	1.56e-11	2.6e-10	Intron (ENSMUST00000110636.8/66505, intron 1 of 14)	13	9690373	9764350	73978	2	66505	ENSMUST00000220996.1	3930	Zmynd11
573	chr4	134853041	134854466	1426	*	9.15	10	6.75	3.25	1.56e-11	2.6e-10	Promoter (<=1kb)	4	134802759	134853345	50587	2	66146	ENSMUST00000030628.14	0	Maco1
574	chr5	29568871	29569894	1024	*	8.56	9.44	5.91	3.53	1.58e-11	2.61e-10	Promoter (<=1kb)	5	29569242	29676092	106851	1	100763	ENSMUST00000049453.8	0	Ube3c
575	chr13	51651385	51652114	730	*	8.03	8.89	5.6	3.29	1.58e-11	2.61e-10	Promoter (<=1kb)	13	51651697	51684044	32348	1	75420	ENSMUST00000040117.14	0	Secisbp2
576	chr12	75669031	75670143	1113	*	9.45	10.33	6.83	3.5	1.58e-11	2.61e-10	Promoter (<=1kb)	12	75630596	75669537	38942	2	72338	ENSMUST00000062370.8	0	Wdr89
577	chr3	95511760	95512259	500	*	7.71	8.6	4.95	3.65	1.6e-11	2.64e-10	Distal Intergenic	3	95499256	95509362	10107	1	13038	ENSMUST00000015664.4	12504	Ctsk
578	chr7	128237733	128238820	1088	*	9.3	10.16	6.89	3.28	1.61e-11	2.65e-10	Promoter (<=1kb)	7	128234458	128238031	3574	2	100043133	ENSMUST00000078816.4	0	9130023H24Rik
579	chr1	60990149	60990831	683	*	7.96	8.83	5.46	3.37	1.62e-11	2.66e-10	Exon (ENSMUST00000193733.1/ENSMUST00000193733.1, exon 1 of 1)	1	60977927	61000320	22394	1	54167	ENSMUST00000102827.3	12222	Icos
580	chr11	72606892	72608678	1787	*	9.22	10.08	6.82	3.25	1.63e-11	2.68e-10	Promoter (<=1kb)	11	72607283	72686481	79199	1	67128	ENSMUST00000021148.12	0	Ube2g1
581	chr9	32743631	32744194	564	*	8.08	8.94	5.62	3.32	1.63e-11	2.68e-10	Intron (ENSMUST00000238819.1/23871, intron 8 of 9)	9	32696384	32754428	58045	1	23871	ENSMUST00000184364.1	47247	Ets1
582	chr11	96977087	96978389	1303	*	9.49	10.36	6.9	3.47	1.64e-11	2.68e-10	Promoter (<=1kb)	11	96953341	96977711	24371	2	78912	ENSMUST00000107624.7	0	Sp2
583	chr15	59314609	59315404	796	*	8.01	8.89	5.46	3.43	1.66e-11	2.71e-10	Promoter (<=1kb)	15	59315077	59328958	13882	1	20775	ENSMUST00000162142.1	0	Sqle
584	chr11	55469099	55470145	1047	*	9.71	10.59	7.08	3.5	1.66e-11	2.72e-10	Promoter (<=1kb)	11	55469685	55504838	35154	1	27041	ENSMUST00000018727.3	0	G3bp1
585	chr4	106794246	106794612	367	*	6.86	7.72	4.4	3.32	1.67e-11	2.72e-10	Intron (ENSMUST00000102762.9/329910, intron 1 of 15)	4	106763406	106799790	36385	2	329910	ENSMUST00000145061.7	5178	Acot11
586	chrX	13230622	13230997	376	*	6.85	7.73	4.25	3.48	1.68e-11	2.74e-10	Distal Intergenic	20	13234641	13236283	1643	2	72122	ENSMUST00000186827.6	5286	2010308F09Rik
587	chr14	27428570	27429617	1048	*	8.6	9.47	6.13	3.34	1.69e-11	2.74e-10	Promoter (<=1kb)	14	27428834	27483555	54722	1	218850	ENSMUST00000022450.5	0	Tasor
588	chr3	52271463	52271836	374	*	6.74	7.61	4.3	3.31	1.7e-11	2.75e-10	Intron (ENSMUST00000053764.6/56458, intron 1 of 2)	3	52268336	52353221	84886	1	56458	ENSMUST00000053764.6	3127	Foxo1
589	chr12	82245320	82245756	437	*	6.84	7.69	4.5	3.18	1.71e-11	2.77e-10	Intron (ENSMUST00000166429.8/217692, intron 2 of 22)	12	82256585	82450271	193687	1	217692	ENSMUST00000222714.1	-10829	Sipa1l1
590	chr7	30090112	30090912	801	*	8.41	9.26	6.02	3.25	1.72e-11	2.78e-10	Promoter (<=1kb)	7	30056034	30090410	34377	2	330502	ENSMUST00000182746.1	0	Zfp82
591	chr16	33606743	33607163	421	*	6.59	7.45	4.13	3.33	1.73e-11	2.8e-10	Intron (ENSMUST00000121925.7/171286, intron 7 of 13)	16	33616390	33624602	8213	1	171286	ENSMUST00000149291.1	-9227	Slc12a8
592	chr2	155517666	155518416	751	*	8.4	9.27	5.88	3.39	1.77e-11	2.85e-10	Promoter (<=1kb)	2	155504773	155518237	13465	2	207182	ENSMUST00000147601.1	0	Ggt7
593	chr10	21252187	21252550	364	*	7.1	7.99	4.33	3.66	1.78e-11	2.87e-10	Distal Intergenic	10	21295979	21368898	72920	1	56422	ENSMUST00000020153.9	-43429	Hbs1l
594	chr18	73835087	73836021	935	*	7.69	8.54	5.3	3.24	1.79e-11	2.87e-10	Distal Intergenic	18	73797662	73815449	17788	2	107029	ENSMUST00000237619.1	-19638	Me2
595	chr7	90006973	90007751	779	*	8.35	9.22	5.83	3.38	1.8e-11	2.88e-10	Intron (ENSMUST00000207458.1/319711, intron 6 of 8)	7	90029159	90040283	11125	1	319711	ENSMUST00000208362.1	-21408	E230029C05Rik
596	chr12	55820711	55821332	622	*	7.44	8.3	5.03	3.27	1.81e-11	2.9e-10	Promoter (<=1kb)	12	55602896	55820767	217872	2	56784	ENSMUST00000220367.1	0	Ralgapa1
597	chr14	36962437	36962787	351	*	7.14	7.99	4.75	3.24	1.82e-11	2.91e-10	Intron (ENSMUST00000067700.12/72972, intron 1 of 9)	14	36874936	36968687	93752	2	72972	ENSMUST00000067700.12	5900	Ccser2
598	chr2	127333821	127337311	3491	*	9.99	10.8	7.96	2.85	1.84e-11	2.93e-10	Promoter (<=1kb)	2	127336159	127338376	2218	1	13537	ENSMUST00000028846.6	0	Dusp2
599	chr19	8786015	8786534	520	*	7.99	8.86	5.48	3.38	1.85e-11	2.93e-10	Promoter (<=1kb)	19	8774492	8786257	11766	2	225895	ENSMUST00000177216.7	0	Taf6l
600	chr10	111578434	111578924	491	*	7.8	8.68	5.12	3.56	1.85e-11	2.93e-10	Distal Intergenic	10	111586719	111594273	7555	2	71321	ENSMUST00000181547.1	15349	4933440J02Rik
601	chr13	56476702	56477262	561	*	7.86	8.73	5.35	3.38	1.85e-11	2.93e-10	Downstream (2-3kb)	13	56479277	56482246	2970	2	16198	ENSMUST00000022019.3	4984	Il9
602	chr2	131262020	131263045	1026	*	8.35	9.22	5.81	3.4	1.85e-11	2.93e-10	Promoter (<=1kb)	2	131262495	131283437	20943	1	74450	ENSMUST00000131779.7	0	Pank2
603	chr1	175625155	175625941	787	*	8.2	9.08	5.57	3.51	1.85e-11	2.93e-10	Promoter (<=1kb)	1	175600374	175625635	25262	2	14194	ENSMUST00000027810.13	0	Fh1
604	chr19	41801582	41802317	736	*	8.56	9.43	6.06	3.37	1.86e-11	2.94e-10	Promoter (<=1kb)	19	41766588	41802047	35460	2	71085	ENSMUST00000026150.14	0	Arhgap19
605	chr17	17623852	17625617	1766	*	9.67	10.5	7.48	3.02	1.87e-11	2.94e-10	Promoter (<=1kb)	17	17521410	17625047	103638	2	240028	ENSMUST00000041047.3	0	Lnpep
606	chr14	27384011	27384590	580	*	7.79	8.64	5.46	3.17	1.87e-11	2.94e-10	Exon (ENSMUST00000225949.1/71704, exon 8 of 14)	14	27361389	27379647	18259	1	71704	ENSMUST00000225494.1	22622	Arhgef3
607	chr18	32067582	32068266	685	*	7.86	8.69	5.63	3.06	1.87e-11	2.94e-10	Promoter (<=1kb)	18	32067741	32104328	36588	1	73473	ENSMUST00000025243.4	0	Iws1
608	chr13	43177098	43177716	619	*	7.76	8.64	5.14	3.5	1.89e-11	2.96e-10	Distal Intergenic	13	43151744	43171501	19758	2	67046	ENSMUST00000021797.8	-5597	Tbc1d7
609	chr9	118039958	118041062	1105	*	9.25	10.12	6.73	3.38	1.91e-11	2.98e-10	Promoter (<=1kb)	9	118040499	118063839	23341	1	27215	ENSMUST00000044454.11	0	Azi2
610	chr15	79687473	79688488	1016	*	8.07	8.92	5.76	3.16	1.92e-11	2.99e-10	Promoter (<=1kb)	15	79674251	79687919	13669	2	74158	ENSMUST00000023061.6	0	Josd1
611	chr15	81729608	81730309	702	*	8.48	9.35	5.87	3.49	1.92e-11	2.99e-10	Promoter (<=1kb)	15	81704248	81729901	25654	2	19387	ENSMUST00000170134.8	0	Rangap1
612	chr11	70803640	70804192	553	*	7.83	8.7	5.33	3.37	1.92e-11	2.99e-10	Intron (ENSMUST00000108534.8/327957, intron 1 of 4)	11	70791364	70812559	21196	2	327957	ENSMUST00000074572.6	8367	Scimp
613	chrX	98936957	98938297	1341	*	9.47	10.37	6.62	3.75	1.92e-11	2.99e-10	Promoter (<=1kb)	20	98937273	98943635	6363	1	77929	ENSMUST00000151353.7	0	Yipf6
614	chr6	47813094	47813860	767	*	9.01	9.88	6.38	3.5	1.93e-11	2.99e-10	Promoter (<=1kb)	6	47796141	47813430	17290	2	12304	ENSMUST00000077290.8	0	Pdia4
615	chr4	138216769	138217684	916	*	8.29	9.15	5.84	3.31	1.93e-11	2.99e-10	Promoter (<=1kb)	4	138217127	138229757	12631	1	15441	ENSMUST00000137851.7	0	Hp1bp3
616	chr12	59011468	59012310	843	*	8.51	9.37	6.04	3.33	1.93e-11	2.99e-10	Promoter (<=1kb)	12	58958383	59012017	53635	2	20334	ENSMUST00000021375.11	0	Sec23a
617	chr13	59822351	59823476	1126	*	8.27	9.11	5.98	3.13	1.94e-11	2.99e-10	Promoter (<=1kb)	13	59771561	59823147	51587	2	214290	ENSMUST00000071703.5	0	Tut7
618	chr8	70838785	70840115	1331	*	9.1	9.98	6.5	3.48	1.94e-11	2.99e-10	Promoter (<=1kb)	8	70835129	70839720	4592	2	70807	ENSMUST00000002989.10	0	Arrdc2
619	chr11	20616141	20616529	389	*	7.12	7.98	4.69	3.28	1.95e-11	3.01e-10	Intron (ENSMUST00000093292.10/58172, intron 1 of 1)	11	20631979	20653021	21043	1	58172	ENSMUST00000109586.2	-15450	Sertad2
620	chr1	61050154	61050769	616	*	7.84	8.69	5.48	3.21	1.96e-11	3.02e-10	Distal Intergenic	1	60977927	61000320	22394	1	54167	ENSMUST00000102827.3	72227	Icos
621	chr16	95360060	95360822	763	*	7.35	8.2	5.04	3.16	1.97e-11	3.03e-10	3' UTR	16	95237771	95355676	117906	2	102633941	ENSMUST00000232605.1	-4384	Gm31641
622	chr11	75976766	75977288	523	*	7.4	8.26	4.92	3.34	1.98e-11	3.04e-10	Distal Intergenic	11	75999912	76003569	3658	1	74230	ENSMUST00000066408.5	-22624	1700016K19Rik
623	chr12	76375599	76375913	315	*	6.52	7.39	3.99	3.4	1.99e-11	3.04e-10	Intron (ENSMUST00000042779.3/268564, intron 1 of 1)	12	76370266	76396950	26685	1	268564	ENSMUST00000042779.3	5333	Zbtb1
624	chr8	84270125	84270739	615	*	8.42	9.31	5.64	3.67	2e-11	3.05e-10	Promoter (<=1kb)	8	84257795	84270380	12586	2	67736	ENSMUST00000098578.9	0	Ccdc130
625	chr15	30610660	30611010	351	*	6.95	7.84	4.2	3.64	2.01e-11	3.06e-10	Intron (ENSMUST00000081728.6/18163, intron 3 of 22)	15	30646532	30671124	24593	1	18163	ENSMUST00000228753.1	-35522	Ctnnd2
626	chr15	99701937	99702643	707	*	7.33	8.17	5.09	3.08	2.01e-11	3.06e-10	Promoter (<=1kb)	15	99702129	99713991	11863	1	83797	ENSMUST00000023759.5	0	Smarcd1
627	chr17	56255838	56257120	1283	*	9.12	9.98	6.69	3.3	2.01e-11	3.06e-10	Promoter (<=1kb)	17	56256810	56263610	6801	1	14154	ENSMUST00000060253.4	0	Fem1a
628	chr6	5297338	5297948	611	*	8	8.86	5.55	3.31	2.02e-11	3.07e-10	Promoter (<=1kb)	6	5270173	5298330	28158	2	330260	ENSMUST00000123838.7	382	Pon2
629	chr2	32451821	32452397	577	*	8.35	9.21	5.85	3.37	2.03e-11	3.08e-10	Promoter (<=1kb)	2	32414490	32451445	36956	2	227731	ENSMUST00000113310.8	-376	Slc25a25
630	chr2	70661198	70662103	906	*	8.65	9.52	6.13	3.39	2.03e-11	3.08e-10	Promoter (<=1kb)	2	70661576	70691725	30150	1	70231	ENSMUST00000112201.7	0	Gorasp2
631	chr2	129296950	129297499	550	*	7.8	8.67	5.28	3.39	2.07e-11	3.12e-10	Promoter (<=1kb)	2	129297370	129307826	10457	1	100503468	ENSMUST00000144178.1	0	Gm14023
632	chr11	96996259	96996800	542	*	7.78	8.64	5.38	3.25	2.07e-11	3.12e-10	Distal Intergenic	11	96954219	96982959	28741	2	78912	ENSMUST00000062652.6	-13300	Sp2
633	chr6	50381522	50382153	632	*	7.33	8.18	5.05	3.13	2.09e-11	3.14e-10	Promoter (<=1kb)	6	50293330	50382837	89508	2	71720	ENSMUST00000114468.8	684	Osbpl3
634	chr15	98831205	98831655	451	*	6.74	7.6	4.34	3.26	2.1e-11	3.15e-10	Promoter (<=1kb)	15	98812797	98831521	18725	2	19082	ENSMUST00000168846.2	0	Prkag1
635	chr15	103239297	103241216	1920	*	9.64	10.48	7.38	3.1	2.1e-11	3.15e-10	Promoter (<=1kb)	15	103191544	103239816	48273	2	12419	ENSMUST00000118152.7	0	Cbx5
636	chr4	101167798	101168083	286	*	6.69	7.56	4.08	3.48	2.1e-11	3.15e-10	Intron (ENSMUST00000102781.9/16451, intron 11 of 24)	4	101154249	101155119	871	2	16451	ENSMUST00000151235.1	-12679	Jak1
637	chr16	4789838	4790501	664	*	7.81	8.65	5.5	3.16	2.12e-11	3.17e-10	Promoter (<=1kb)	16	4765461	4789990	24530	2	66626	ENSMUST00000004173.11	0	Cdip1
638	chr15	66854770	66855131	362	*	7.04	7.91	4.49	3.42	2.12e-11	3.17e-10	Distal Intergenic	15	66782542	66831829	49288	2	20491	ENSMUST00000168522.1	-22941	Sla
639	chr4	133545363	133546286	924	*	8	8.87	5.49	3.38	2.14e-11	3.19e-10	Promoter (<=1kb)	4	133532542	133545996	13455	2	18221	ENSMUST00000030665.6	0	Nudc
640	chr14	52103705	52104682	978	*	9.4	10.28	6.74	3.54	2.15e-11	3.19e-10	Promoter (<=1kb)	14	52073377	52104028	30652	2	15381	ENSMUST00000111610.11	0	Hnrnpc
641	chr13	30681921	30682213	293	*	6.51	7.4	3.76	3.64	2.2e-11	3.27e-10	Intron (ENSMUST00000091672.12/105352, intron 3 of 7)	13	30660101	30711231	51131	1	105352	ENSMUST00000095914.6	21820	Dusp22
642	chr11	94548868	94549514	647	*	8.41	9.29	5.83	3.45	2.23e-11	3.31e-10	Promoter (<=1kb)	11	94539798	94549199	9402	2	237926	ENSMUST00000040487.3	0	Rsad1
643	chr1	91459106	91459902	797	*	9.21	10.08	6.68	3.41	2.23e-11	3.31e-10	Promoter (<=1kb)	1	91415982	91459324	43343	2	18627	ENSMUST00000069620.9	0	Per2
644	chr2	11655022	11655880	859	*	7.78	8.65	5.21	3.45	2.24e-11	3.31e-10	Intron (ENSMUST00000028111.5/16184, intron 1 of 7)	2	11642849	11648768	5920	1	16184	ENSMUST00000150890.2	12173	Il2ra
645	chr11	98549787	98551728	1942	*	9.67	10.53	7.27	3.26	2.24e-11	3.31e-10	Promoter (<=1kb)	11	98551097	98558665	7569	1	69376	ENSMUST00000081033.12	0	Zpbp2
646	chr17	31223574	31224274	701	*	8.23	9.12	5.43	3.69	2.25e-11	3.32e-10	Intron (ENSMUST00000236745.1/328795, intron 6 of 13)	17	31235483	31241534	6052	1	328795	ENSMUST00000237216.1	-11209	Ubash3a
647	chr1	52799411	52799735	325	*	6.98	7.86	4.34	3.52	2.27e-11	3.34e-10	Promoter (<=1kb)	1	52789668	52799488	9821	2	16329	ENSMUST00000177279.7	0	Inpp1
648	chr19	46152158	46152812	655	*	8.55	9.44	5.79	3.65	2.27e-11	3.34e-10	Promoter (<=1kb)	19	46152509	46286510	134002	1	107338	ENSMUST00000026254.13	0	Gbf1
649	chrX	57260613	57261071	459	*	6.95	7.83	4.23	3.61	2.3e-11	3.37e-10	Intron (ENSMUST00000033468.10/73341, intron 9 of 21)	20	57239230	57251344	12115	2	73341	ENSMUST00000175900.1	-9269	Arhgef6
650	chr1	75316955	75318366	1412	*	10.01	10.87	7.59	3.28	2.31e-11	3.38e-10	Promoter (<=1kb)	1	75307896	75317637	9742	2	13437	ENSMUST00000066668.13	0	Dnpep
651	chr1	193201055	193201829	775	*	8.2	9.05	5.91	3.14	2.34e-11	3.43e-10	Promoter (<=1kb)	1	193175453	193201334	25882	2	215243	ENSMUST00000192020.5	0	Traf3ip3
652	chr17	33865395	33865780	386	*	7.44	8.32	4.82	3.51	2.35e-11	3.44e-10	Distal Intergenic	17	33875668	33883226	7559	2	100502766	ENSMUST00000173982.1	17446	Kifc1
653	chr8	85299294	85299994	701	*	7.75	8.63	5.17	3.46	2.38e-11	3.47e-10	Promoter (<=1kb)	8	85299632	85303734	4103	1	56452	ENSMUST00000211597.1	0	Orc6
654	chr18	7626394	7627260	867	*	8.69	9.56	6.17	3.38	2.38e-11	3.47e-10	Promoter (<=1kb)	18	7347959	7626866	278908	2	75739	ENSMUST00000115869.3	0	Mpp7
655	chr15	98917616	98918465	850	*	8.91	9.81	6.1	3.71	2.4e-11	3.49e-10	Promoter (<=1kb)	15	98903917	98918231	14315	2	74775	ENSMUST00000023736.9	0	Lmbr1l
656	chr7	46033507	46034019	513	*	7.32	8.19	4.86	3.32	2.4e-11	3.49e-10	Promoter (<=1kb)	7	46033698	46084212	50515	1	211548	ENSMUST00000033121.6	0	Nomo1
657	chr12	73647733	73648096	364	*	6.85	7.71	4.41	3.3	2.42e-11	3.51e-10	Intron (ENSMUST00000221153.1/18755, intron 2 of 14)	12	73584843	73761542	176700	1	18755	ENSMUST00000119092.1	62890	Prkch
658	chr9	44868747	44869086	340	*	6.87	7.73	4.41	3.32	2.42e-11	3.51e-10	Intron (ENSMUST00000002095.10/214162, intron 1 of 35)	9	44847432	44880866	33435	2	214162	ENSMUST00000215489.1	11780	Kmt2a
659	chr3	135437731	135439577	1847	*	9.87	10.71	7.61	3.1	2.43e-11	3.51e-10	Promoter (<=1kb)	3	135436209	135438665	2457	2	319587	ENSMUST00000182865.1	0	4930539J05Rik
660	chr11	98487596	98488008	413	*	6.68	7.55	4.18	3.37	2.43e-11	3.51e-10	Promoter (1-2kb)	11	98484267	98489020	4754	2	22780	ENSMUST00000140876.1	1012	Ikzf3
661	chr12	51377300	51377954	655	*	7.84	8.7	5.43	3.27	2.44e-11	3.52e-10	Promoter (<=1kb)	12	51377580	51417215	39636	1	76983	ENSMUST00000219434.1	0	Scfd1
662	chr11	52313909	52314876	968	*	8.66	9.56	5.79	3.77	2.46e-11	3.54e-10	Distal Intergenic	11	52253236	52283331	30096	2	21414	ENSMUST00000109071.2	-30578	Tcf7
663	chr13	100832801	100833691	891	*	8.4	9.29	5.6	3.69	2.47e-11	3.55e-10	Promoter (<=1kb)	13	100802648	100833427	30780	2	69048	ENSMUST00000067246.5	0	Slc30a5
664	chr2	32541896	32542492	597	*	7.97	8.86	5.27	3.58	2.47e-11	3.55e-10	Promoter (1-2kb)	2	32540190	32560139	19950	1	98952	ENSMUST00000147723.1	1706	Fam102a
665	chr10	120616576	120617128	553	*	7.53	8.38	5.21	3.17	2.48e-11	3.55e-10	Distal Intergenic	10	120361275	120476469	115195	2	15364	ENSMUST00000159699.1	-140107	Hmga2
666	chr6	113612672	113613047	376	*	6.56	7.44	3.97	3.47	2.48e-11	3.55e-10	Intron (ENSMUST00000035725.6/101314, intron 1 of 2)	6	113604772	113616951	12180	1	101314	ENSMUST00000035725.6	7900	Brk1
667	chr7	28392413	28393183	771	*	8.54	9.42	5.9	3.52	2.49e-11	3.56e-10	Promoter (<=1kb)	7	28392951	28399388	6438	1	54624	ENSMUST00000003529.8	0	Paf1
668	chr14	25693683	25694460	778	*	8.07	8.93	5.57	3.36	2.5e-11	3.57e-10	Promoter (<=1kb)	14	25694154	25700464	6311	1	105675	ENSMUST00000125881.1	0	Ppif
669	chr7	90344863	90345317	455	*	7.15	8.02	4.62	3.4	2.54e-11	3.61e-10	Intron (ENSMUST00000207578.1/83671, intron 1 of 6)	7	90348698	90385170	36473	1	83671	ENSMUST00000208720.1	-3381	Sytl2
670	chr7	80765906	80766506	601	*	7.75	8.63	5.07	3.56	2.56e-11	3.64e-10	Intron (ENSMUST00000167377.2/29875, intron 4 of 37)	7	80726779	80730248	3470	2	29875	ENSMUST00000205606.1	-35658	Iqgap1
671	chr10	81320161	81321612	1452	*	9.75	10.63	7.16	3.47	2.59e-11	3.68e-10	Promoter (<=1kb)	10	81321103	81326242	5140	1	70312	ENSMUST00000050867.7	0	Cactin
672	chr6	54759722	54760271	550	*	7.58	8.44	5.15	3.29	2.6e-11	3.68e-10	Distal Intergenic	6	54816916	54893500	76585	1	387524	ENSMUST00000079869.12	-56645	Znrf2
673	chr14	118834240	118834654	415	*	6.88	7.78	3.98	3.8	2.6e-11	3.68e-10	Intron (ENSMUST00000047761.12/58187, intron 1 of 4)	14	118854732	118875489	20758	1	58187	ENSMUST00000100314.3	-20078	Cldn10
674	chr4	116720566	116721363	798	*	8.4	9.25	6.05	3.2	2.6e-11	3.68e-10	Promoter (<=1kb)	4	116720948	116804242	83295	1	230661	ENSMUST00000045542.12	0	Tesk2
675	chr6	72954726	72955341	616	*	8.15	9.01	5.67	3.34	2.64e-11	3.73e-10	Promoter (2-3kb)	6	72957353	72958302	950	2	19240	ENSMUST00000114049.1	2961	Tmsb10
676	chr4	155222990	155223749	760	*	8.45	9.3	6.09	3.21	2.65e-11	3.74e-10	Promoter (<=1kb)	4	155154075	155222592	68518	2	20481	ENSMUST00000030917.5	-398	Ski
677	chr3	126650221	126650691	471	*	7.66	8.55	4.94	3.61	2.65e-11	3.74e-10	Intron (ENSMUST00000143383.7/108058, intron 2 of 2)	3	126597414	126844327	246914	1	108058	ENSMUST00000106401.7	52807	Camk2d
678	chr2	3283584	3284728	1145	*	9.1	9.97	6.5	3.47	2.69e-11	3.78e-10	Promoter (<=1kb)	2	3284212	3328877	44666	1	18108	ENSMUST00000081932.12	0	Nmt2
679	chr8	70234040	70234913	874	*	8.28	9.13	5.96	3.17	2.71e-11	3.8e-10	Promoter (<=1kb)	8	70234226	70261042	26817	1	234373	ENSMUST00000164403.7	0	Sugp2
680	chr17	24478643	24479376	734	*	7.52	8.37	5.14	3.23	2.72e-11	3.8e-10	Promoter (<=1kb)	17	24473551	24479055	5505	2	56716	ENSMUST00000234941.1	0	Mlst8
681	chr6	54737348	54738088	741	*	8.73	9.61	6.02	3.59	2.72e-11	3.8e-10	Distal Intergenic	6	54681802	54689520	7719	1	68235	ENSMUST00000185518.1	55546	Mturn
682	chr19	37375753	37376741	989	*	8.67	9.54	6.21	3.33	2.73e-11	3.81e-10	Promoter (<=1kb)	19	37376403	37421859	45457	1	16551	ENSMUST00000012587.3	0	Kif11
683	chr15	74918472	74918958	487	*	8.23	9.1	5.69	3.41	2.77e-11	3.87e-10	Distal Intergenic	15	74876987	74897021	20035	2	67038	ENSMUST00000190826.1	-21451	Ly6m
684	chr4	126096466	126096785	320	*	7.24	8.13	4.43	3.7	2.79e-11	3.89e-10	Promoter (<=1kb)	4	126096623	126098584	1962	1	116748	ENSMUST00000055575.7	0	Lsm10
685	chr19	11965121	11965990	870	*	9.32	10.21	6.56	3.65	2.82e-11	3.92e-10	Promoter (<=1kb)	19	11965941	11994112	28172	1	76303	ENSMUST00000025590.10	0	Osbp
686	chr2	92008286	92008626	341	*	7.35	8.25	4.43	3.82	2.82e-11	3.92e-10	Intron (ENSMUST00000028663.4/26427, intron 1 of 11)	2	91982328	92024502	42175	2	26427	ENSMUST00000028663.4	15876	Creb3l1
687	chr11	54801781	54802591	811	*	7.98	8.87	5.3	3.57	2.83e-11	3.93e-10	Distal Intergenic	11	54717456	54787675	70220	2	72729	ENSMUST00000064104.12	-14106	Cdc42se2
688	chr17	6777741	6778674	934	*	7.82	8.66	5.56	3.1	2.84e-11	3.94e-10	Intron (ENSMUST00000064234.6/22350, intron 1 of 12)	17	6738041	6782784	44744	2	22350	ENSMUST00000064234.6	4110	Ezr
689	chr10	80701566	80702801	1236	*	9.73	10.57	7.51	3.05	2.85e-11	3.94e-10	Promoter (<=1kb)	10	80685253	80701855	16603	2	208228	ENSMUST00000003438.10	0	Mob3a
690	chr11	54860277	54861114	838	*	8.98	9.88	6.03	3.86	2.86e-11	3.95e-10	Promoter (<=1kb)	11	54826866	54860916	34051	2	75530	ENSMUST00000148070.7	0	Lyrm7
691	chr9	57072918	57074028	1111	*	9.01	9.87	6.6	3.27	2.87e-11	3.95e-10	Promoter (<=1kb)	9	57072040	57089496	17457	1	20466	ENSMUST00000169879.7	878	Sin3a
692	chr10	128434601	128435152	552	*	6.99	7.86	4.46	3.4	2.88e-11	3.96e-10	Intron (ENSMUST00000171342.2/67588, intron 3 of 7)	10	128415178	128439426	24249	1	67588	ENSMUST00000218371.1	19423	Rnf41
693	chr11	97884044	97884664	621	*	7.91	8.77	5.49	3.28	2.88e-11	3.96e-10	Promoter (<=1kb)	11	97853826	97884154	30329	2	72973	ENSMUST00000093939.3	0	Fbxo47
694	chr9	44379091	44379826	736	*	8.53	9.4	6.02	3.38	2.89e-11	3.97e-10	Promoter (<=1kb)	9	44379490	44392369	12880	1	12282	ENSMUST00000066601.12	0	Hyou1
695	chr11	117828205	117828670	466	*	6.89	7.76	4.32	3.44	2.9e-11	3.97e-10	Promoter (2-3kb)	11	117815526	117826092	10567	2	21877	ENSMUST00000026661.3	-2113	Tk1
696	chr6	108835752	108836810	1059	*	8.5	9.37	5.97	3.41	2.9e-11	3.97e-10	Promoter (<=1kb)	6	108836410	108843058	6649	1	192193	ENSMUST00000203469.1	0	Edem1
697	chr8	81497312	81498162	851	*	8.63	9.48	6.22	3.27	2.93e-11	4e-10	Intron (ENSMUST00000172167.8/234515, intron 2 of 4)	8	81342562	82125036	782475	1	234515	ENSMUST00000215332.1	154750	Inpp4b
698	chr2	75720247	75720774	528	*	7.14	8	4.7	3.3	2.93e-11	4e-10	Distal Intergenic	2	75675513	75704641	29129	2	18024	ENSMUST00000102672.4	-15606	Nfe2l2
699	chr8	36193967	36194572	606	*	8.01	8.88	5.48	3.4	2.94e-11	4e-10	Intron (ENSMUST00000209235.1/ENSMUST00000209235.1, intron 1 of 3)	8	36159479	36161588	2110	1	330738	ENSMUST00000211253.1	34488	Gm38414
700	chr19	4135574	4136260	687	*	7.27	8.14	4.73	3.41	2.94e-11	4e-10	3' UTR	19	4135987	4139326	3340	2	73660	ENSMUST00000236648.1	3066	Cabp4
701	chr9	123366639	123367039	401	*	6.84	7.73	4.08	3.65	2.94e-11	4e-10	Promoter (<=1kb)	9	123366927	123462664	95738	1	102436	ENSMUST00000038863.8	0	Lars2
702	chr11	100822419	100822742	324	*	6.63	7.51	3.98	3.52	2.95e-11	4.01e-10	Promoter (<=1kb)	11	100780731	100822528	41798	2	20851	ENSMUST00000107358.8	0	Stat5b
703	chr18	77938044	77938555	512	*	8.03	8.89	5.63	3.25	2.98e-11	4.04e-10	Promoter (<=1kb)	18	77938465	78035013	96549	1	100502841	ENSMUST00000044622.6	0	Epg5
704	chrX	37110006	37110597	592	*	7.76	8.65	4.93	3.72	3e-11	4.06e-10	Promoter (<=1kb)	20	37091678	37110322	18645	2	68134	ENSMUST00000076265.12	0	Upf3b
705	chr9	21545807	21547299	1493	*	9.53	10.4	7	3.4	3e-11	4.06e-10	Promoter (<=1kb)	9	21546894	21589467	42574	1	59035	ENSMUST00000034703.14	0	Carm1
706	chr3	69159375	69159961	587	*	8.01	8.85	5.78	3.07	3.02e-11	4.08e-10	Distal Intergenic	3	69131233	69157177	25945	1	381452	ENSMUST00000195406.1	28142	Gm1647
707	chr12	100903690	100904112	423	*	7.52	8.4	4.85	3.55	3.07e-11	4.13e-10	Intron (ENSMUST00000110066.7/238377, intron 1 of 2)	12	100876685	100908181	31497	2	238377	ENSMUST00000110065.7	4069	Gpr68
708	chr12	79692044	79692773	730	*	7.87	8.71	5.59	3.13	3.08e-11	4.14e-10	Intron (ENSMUST00000171210.2/19363, intron 8 of 10)	12	79917019	79924733	7715	2	77290	ENSMUST00000218818.1	231960	9430078K24Rik
709	chr5	34574882	34575167	286	*	6.5	7.37	3.96	3.41	3.09e-11	4.16e-10	Promoter (<=1kb)	5	34574151	34574213	63	1	102466999	ENSMUST00000184791.1	731	Mir7036b
710	chr17	31831088	31831610	523	*	8.03	8.89	5.54	3.35	3.1e-11	4.17e-10	Distal Intergenic	17	31849754	31851575	1822	2	17691	ENSMUST00000234867.1	19965	Sik1
711	chr10	13982784	13983460	677	*	7.84	8.7	5.47	3.23	3.11e-11	4.17e-10	Intron (ENSMUST00000187083.6/15273, intron 1 of 12)	10	13967024	14079675	112652	1	15273	ENSMUST00000191464.1	15760	Hivep2
712	chr3	104511587	104512413	827	*	8.42	9.29	5.89	3.4	3.12e-11	4.17e-10	Promoter (<=1kb)	3	104453980	104511840	57861	2	269473	ENSMUST00000046316.10	0	Lrig2
713	chr2	25262170	25263219	1050	*	8.65	9.51	6.21	3.3	3.12e-11	4.17e-10	Promoter (<=1kb)	2	25262618	25269885	7268	1	97031	ENSMUST00000114336.3	0	Tprn
714	chr7	128610935	128611752	818	*	8.76	9.65	6.02	3.63	3.15e-11	4.21e-10	Promoter (<=1kb)	7	128611328	128671622	60295	1	101490	ENSMUST00000098007.10	0	Inpp5f
715	chr1	80745932	80746619	688	*	8.51	9.38	5.99	3.39	3.19e-11	4.25e-10	Intron (ENSMUST00000077946.11/210293, intron 1 of 55)	1	80501073	80758448	257376	2	210293	ENSMUST00000077946.11	11829	Dock10
716	chr3	68980964	68981406	443	*	7.2	8.06	4.79	3.27	3.2e-11	4.25e-10	Intron (ENSMUST00000107812.7/68259, intron 5 of 19)	3	68940128	68973745	33618	2	68259	ENSMUST00000176754.1	-7219	Ift80
717	chr7	28766190	28767017	828	*	8.74	9.6	6.27	3.34	3.22e-11	4.27e-10	Promoter (<=1kb)	7	28758251	28766640	8390	2	18036	ENSMUST00000032815.10	0	Nfkbib
718	chr7	97480756	97481337	582	*	7.51	8.37	5.08	3.28	3.22e-11	4.27e-10	Promoter (<=1kb)	7	97480956	97541394	60439	1	101861	ENSMUST00000026126.9	0	Ints4
719	chr15	53249022	53249362	341	*	6.93	7.8	4.34	3.46	3.22e-11	4.27e-10	Intron (ENSMUST00000077273.8/14042, intron 1 of 10)	15	53083146	53196255	113110	2	14042	ENSMUST00000110244.1	-52767	Ext1
720	chr7	128383346	128384424	1079	*	8.29	9.14	5.95	3.19	3.26e-11	4.31e-10	Intron (ENSMUST00000033133.11/67865, intron 4 of 4)	7	128374001	128376337	2337	2	67865	ENSMUST00000129144.1	-7009	Rgs10
721	chr14	119007236	119007875	640	*	8.23	9.13	5.3	3.83	3.29e-11	4.34e-10	Promoter (<=1kb)	14	118985039	119007465	22427	2	66435	ENSMUST00000148022.7	0	Uggt2
722	chr3	88685277	88686344	1068	*	8.63	9.5	6.08	3.41	3.31e-11	4.37e-10	Promoter (<=1kb)	3	88685803	88712924	27122	1	74200	ENSMUST00000029696.10	0	Khdc4
723	chr4	43971766	43972519	754	*	8.02	8.88	5.54	3.34	3.32e-11	4.37e-10	Intron (ENSMUST00000030202.13/384009, intron 4 of 4)	4	43983483	43985423	1941	1	442829	ENSMUST00000095107.2	-10964	Ccin
724	chr6	37442107	37442582	476	*	8.65	9.53	6	3.54	3.32e-11	4.37e-10	Promoter (<=1kb)	6	37327255	37442146	114892	2	208647	ENSMUST00000041093.5	0	Creb3l2
725	chr1	161907144	161907543	400	*	7.28	8.15	4.81	3.34	3.32e-11	4.37e-10	Distal Intergenic	1	161816114	161876682	60569	2	226551	ENSMUST00000048377.10	-30462	Suco
726	chr7	25835480	25835867	388	*	7.12	7.98	4.65	3.33	3.34e-11	4.38e-10	Distal Intergenic	7	25802475	25816913	14439	2	74134	ENSMUST00000108395.7	-18567	Cyp2s1
727	chr3	52790940	52791462	523	*	8.34	9.23	5.57	3.67	3.36e-11	4.4e-10	Exon (ENSMUST00000194198.1/ENSMUST00000194198.1, exon 5 of 5)	3	52764599	52776654	12056	1	329639	ENSMUST00000191954.1	26341	Gm2447
728	chr2	3726512	3727280	769	*	8.42	9.27	6.08	3.19	3.36e-11	4.4e-10	Intron (ENSMUST00000226435.1/66540, intron 2 of 4)	2	3713478	3779921	66444	1	66540	ENSMUST00000177125.1	13034	Fam107b
729	chr14	99045713	99046657	945	*	8.39	9.26	5.94	3.31	3.37e-11	4.4e-10	Promoter (<=1kb)	14	99034544	99046120	11577	2	76789	ENSMUST00000042662.9	0	Mzt1
730	chr2	11216459	11216805	347	*	6.87	7.73	4.37	3.37	3.37e-11	4.4e-10	Intron (ENSMUST00000028118.8/18761, intron 1 of 17)	2	11226868	11300120	73253	1	18761	ENSMUST00000102970.4	-10063	Prkcq
731	chr19	36409448	36410021	574	*	7.16	8.04	4.56	3.48	3.38e-11	4.4e-10	Promoter (<=1kb)	19	36409748	36456192	46445	1	76073	ENSMUST00000062389.5	0	Pcgf5
732	chr17	3557328	3558171	844	*	8.59	9.49	5.71	3.78	3.38e-11	4.41e-10	Promoter (<=1kb)	17	3519256	3557781	38526	2	224481	ENSMUST00000041003.7	0	Tfb1m
733	chr7	100227169	100227803	635	*	7.73	8.58	5.35	3.24	3.42e-11	4.45e-10	Promoter (<=1kb)	7	100227394	100278867	51474	1	70974	ENSMUST00000084935.10	0	Pgm2l1
734	chr7	43579352	43580169	818	*	8.53	9.39	6.05	3.35	3.43e-11	4.45e-10	Promoter (<=1kb)	7	43579610	43593235	13626	1	210105	ENSMUST00000058104.7	0	Zfp719
735	chr17	73804719	73805251	533	*	7.14	7.99	4.81	3.18	3.44e-11	4.46e-10	Promoter (<=1kb)	17	73804841	73832094	27254	1	57440	ENSMUST00000024860.8	0	Ehd3
736	chr13	24617598	24618155	558	*	7.54	8.4	5.16	3.23	3.45e-11	4.46e-10	Promoter (2-3kb)	13	24614627	24705897	91271	1	193385	ENSMUST00000132689.7	2971	Ripor2
737	chr15	58033801	58034503	703	*	7.52	8.37	5.26	3.11	3.45e-11	4.46e-10	Promoter (<=1kb)	15	58022259	58034315	12057	2	75758	ENSMUST00000100655.4	0	9130401M01Rik
738	chr5	103376524	103377274	751	*	7.6	8.44	5.35	3.08	3.46e-11	4.46e-10	Distal Intergenic	5	103346594	103348299	1706	1	75519	ENSMUST00000197576.1	29930	1700021F02Rik
739	chr10	76442199	76443147	949	*	8.59	9.45	6.19	3.26	3.49e-11	4.5e-10	Promoter (<=1kb)	10	76351263	76442786	91524	2	18541	ENSMUST00000217838.1	0	Pcnt
740	chr9	108991443	108992141	699	*	8.31	9.18	5.86	3.32	3.49e-11	4.5e-10	Promoter (<=1kb)	9	108991778	109032228	40451	1	270198	ENSMUST00000198140.4	0	Pfkfb4
741	chr2	154436076	154436881	806	*	7.9	8.75	5.62	3.12	3.5e-11	4.5e-10	Promoter (<=1kb)	2	154436481	154539356	102876	1	12396	ENSMUST00000109725.7	0	Cbfa2t2
742	chr2	33908388	33908739	352	*	6.73	7.61	4.11	3.5	3.52e-11	4.52e-10	Distal Intergenic	2	33729953	33887946	157994	2	72543	ENSMUST00000041555.9	-20442	Mvb12b
743	chr10	89677979	89678471	493	*	7.14	8.01	4.67	3.33	3.52e-11	4.52e-10	5' UTR	10	89675644	89686263	10620	2	213326	ENSMUST00000174429.1	7792	Scyl2
744	chr12	15998240	15998684	445	*	7.3	8.14	5.08	3.06	3.54e-11	4.53e-10	Exon (ENSMUST00000223158.1/ENSMUST00000223158.1, exon 8 of 10)	12	15793318	15816922	23605	2	217410	ENSMUST00000221518.1	-181318	Trib2
745	chr5	92353487	92353887	401	*	7.29	8.17	4.66	3.5	3.54e-11	4.53e-10	Intron (ENSMUST00000154245.7/109979, intron 2 of 3)	5	92346805	92348889	2085	2	15945	ENSMUST00000118006.2	-4598	Cxcl10
746	chr1	15805393	15806061	669	*	7.96	8.82	5.53	3.29	3.59e-11	4.58e-10	Promoter (<=1kb)	1	15805646	15844052	38407	1	21749	ENSMUST00000188371.6	0	Terf1
747	chr17	70973259	70973959	701	*	8.17	9.04	5.6	3.45	3.59e-11	4.58e-10	Promoter (2-3kb)	17	70974271	70975966	1696	2	67938	ENSMUST00000137537.1	2007	Myl12b
748	chr11	103028229	103028919	691	*	8.88	9.78	5.99	3.79	3.61e-11	4.6e-10	Promoter (<=1kb)	11	103028346	103068912	40567	1	18107	ENSMUST00000021314.7	0	Nmt1
749	chr5	134269287	134270480	1194	*	8.56	9.4	6.28	3.12	3.62e-11	4.6e-10	Promoter (2-3kb)	5	134255860	134272637	16778	2	14886	ENSMUST00000174182.7	2157	Gtf2i
750	chr17	3092751	3093175	425	*	6.91	7.76	4.59	3.17	3.7e-11	4.7e-10	Distal Intergenic	17	3078168	3084183	6016	2	328734	ENSMUST00000127960.1	-8568	Pisd-ps2
751	chr3	60501056	60502079	1024	*	8.31	9.14	6.09	3.05	3.71e-11	4.71e-10	Promoter (<=1kb)	3	60501179	60629750	128572	1	56758	ENSMUST00000099087.7	0	Mbnl1
752	chr6	31126201	31126966	766	*	8.46	9.32	6.05	3.28	3.74e-11	4.74e-10	Intron (ENSMUST00000229711.1/232685, intron 2 of 3)	6	31086538	31166516	79979	2	232685	ENSMUST00000229711.1	39550	Lncpint
753	chr13	36807951	36808454	504	*	7.82	8.69	5.28	3.41	3.78e-11	4.78e-10	Distal Intergenic	13	36726636	36735131	8496	2	68404	ENSMUST00000224960.1	-72820	Nrn1
754	chr14	52257401	52258194	794	*	8.63	9.5	6.06	3.44	3.79e-11	4.79e-10	Promoter (<=1kb)	14	52198151	52257780	59630	2	67772	ENSMUST00000200169.5	0	Chd8
755	chr17	21463420	21464020	601	*	8.36	9.22	5.93	3.28	3.84e-11	4.85e-10	Exon (ENSMUST00000039577.7/22709, exon 5 of 5)	17	21450374	21465587	15214	1	22709	ENSMUST00000039577.7	13046	Zfp51
756	chr5	67847040	67848088	1049	*	8.34	9.19	5.95	3.24	3.85e-11	4.85e-10	Promoter (<=1kb)	5	67618140	67847370	229231	2	11980	ENSMUST00000135930.7	0	Atp8a1
757	chr19	7205916	7206813	898	*	7.93	8.77	5.7	3.07	3.87e-11	4.87e-10	Promoter (<=1kb)	19	7198202	7206316	8115	2	107260	ENSMUST00000025679.10	0	Otub1
758	chr2	60750540	60750940	401	*	6.65	7.52	4.19	3.33	3.88e-11	4.88e-10	3' UTR	2	60753560	60762321	8762	2	56878	ENSMUST00000123046.7	11381	Rbms1
759	chr11	20107719	20108001	283	*	6.83	7.72	4.09	3.64	3.9e-11	4.89e-10	Intron (ENSMUST00000000137.7/66713, intron 1 of 8)	11	20078686	20112867	34182	2	66713	ENSMUST00000132022.1	4866	Actr2
760	chr18	38296497	38297091	595	*	7.23	8.11	4.57	3.53	3.91e-11	4.91e-10	Promoter (<=1kb)	18	38296635	38317847	21213	1	56736	ENSMUST00000170811.7	0	Rnf14
761	chr4	117125703	117126383	681	*	8.09	8.94	5.7	3.24	3.99e-11	4.99e-10	Promoter (<=1kb)	4	117121313	117125725	4413	2	78611	ENSMUST00000143213.8	0	Btbd19
762	chr17	72836085	72837834	1750	*	9.66	10.52	7.23	3.29	4.01e-11	5.01e-10	Promoter (<=1kb)	17	72836453	72851195	14743	1	383295	ENSMUST00000045174.6	0	Ypel5
763	chr11	75472746	75473122	377	*	7.25	8.12	4.68	3.43	4.05e-11	5.06e-10	Distal Intergenic	11	75468711	75470203	1493	1	380712	ENSMUST00000153236.1	4035	Tlcd2
764	chr9	59486029	59487153	1125	*	9	9.87	6.5	3.37	4.06e-11	5.07e-10	Promoter (<=1kb)	9	59388258	59486614	98357	2	23806	ENSMUST00000171975.7	0	Arih1
765	chr16	18288805	18289802	998	*	8.7	9.56	6.22	3.35	4.11e-11	5.13e-10	Promoter (<=1kb)	16	18253948	18289246	35299	2	94223	ENSMUST00000009321.10	0	Dgcr8
766	chr4	134273357	134273723	367	*	6.78	7.65	4.3	3.35	4.13e-11	5.14e-10	Downstream (1-2kb)	4	134278545	134287225	8681	2	230809	ENSMUST00000145006.7	13502	Pdik1l
767	chr6	129225184	129225661	478	*	7.16	8	4.91	3.09	4.17e-11	5.18e-10	Intron (ENSMUST00000181238.1/76432, intron 1 of 2)	6	129212736	129233974	21239	2	76432	ENSMUST00000181517.7	8313	2310001H17Rik
768	chr17	25015668	25016607	940	*	8.55	9.42	6.08	3.34	4.17e-11	5.18e-10	Promoter (<=1kb)	17	25016085	25096687	80603	1	106633	ENSMUST00000142000.8	0	Ift140
769	chr15	84191877	84192542	666	*	7.87	8.73	5.44	3.29	4.21e-11	5.22e-10	Promoter (<=1kb)	15	84192241	84217267	25027	1	68653	ENSMUST00000023071.7	0	Samm50
770	chr1	173630657	173630926	270	*	6.86	7.72	4.33	3.4	4.27e-11	5.29e-10	Promoter (<=1kb)	1	173630917	173647928	17012	1	236312	ENSMUST00000056071.12	0	Ifi209
771	chr4	48012062	48012646	585	*	8.32	9.18	5.87	3.31	4.35e-11	5.37e-10	Distal Intergenic	4	48045153	48086445	41293	1	18124	ENSMUST00000030025.9	-32507	Nr4a3
772	chr9	22475406	22475983	578	*	8.24	9.12	5.56	3.56	4.35e-11	5.37e-10	Promoter (<=1kb)	9	22475715	22888280	412566	1	319845	ENSMUST00000039798.15	0	Bbs9
773	chr9	97110552	97111454	903	*	8.08	8.93	5.76	3.17	4.37e-11	5.39e-10	Promoter (<=1kb)	9	97074961	97111157	36197	2	192287	ENSMUST00000085206.10	0	Slc25a36
774	chr9	115623897	115624354	458	*	7.77	8.65	5.15	3.49	4.38e-11	5.39e-10	Distal Intergenic	9	115381819	115381939	121	1	100316675	ENSMUST00000116759.1	242078	Mir467h
775	chr2	121418134	121418458	325	*	6.27	7.16	3.55	3.6	4.38e-11	5.39e-10	Intron (ENSMUST00000028683.13/14827, intron 1 of 12)	2	121414108	121433700	19593	1	14827	ENSMUST00000135079.1	4026	Pdia3
776	chr14	52019441	52020396	956	*	8.41	9.26	6.06	3.19	4.41e-11	5.41e-10	Promoter (<=1kb)	14	52006086	52019688	13603	2	69890	ENSMUST00000166169.3	0	Zfp219
777	chr14	65070934	65071546	613	*	7.93	8.8	5.38	3.42	4.42e-11	5.41e-10	Intron (ENSMUST00000022550.7/54616, intron 3 of 6)	14	65052063	65098105	46043	2	54616	ENSMUST00000225633.1	26559	Extl3
778	chr15	60111057	60111530	474	*	7.54	8.39	5.25	3.14	4.42e-11	5.41e-10	Distal Intergenic	15	60014866	60016613	1748	2	71088	ENSMUST00000096421.3	-94444	4933412E24Rik
779	chr13	96542199	96543232	1034	*	8.47	9.33	6.03	3.3	4.44e-11	5.43e-10	Promoter (<=1kb)	13	96480690	96542485	61796	2	27015	ENSMUST00000022172.11	0	Polk
780	chr9	111003241	111003721	481	*	7.33	8.19	4.84	3.35	4.46e-11	5.45e-10	Promoter (1-2kb)	9	111004811	111006830	2020	1	791282	ENSMUST00000080872.4	-1090	Gm10030
781	chr7	3644523	3645718	1196	*	9.84	10.71	7.36	3.35	4.49e-11	5.47e-10	Promoter (<=1kb)	7	3645290	3661108	15819	1	232791	ENSMUST00000143085.7	0	Cnot3
782	chr16	57495465	57496124	660	*	7.72	8.55	5.53	3.02	4.49e-11	5.47e-10	Intron (ENSMUST00000159816.7/78749, intron 1 of 4)	16	57549242	57572804	23563	1	78749	ENSMUST00000159414.1	-53118	Filip1l
783	chr5	150611702	150612064	363	*	7.18	8.04	4.76	3.27	4.49e-11	5.47e-10	Intron (ENSMUST00000164332.7/381695, intron 3 of 3)	5	150599932	150607003	7072	2	381695	ENSMUST00000201992.1	-4699	N4bp2l2
784	chr1	138148763	138149254	492	*	7.31	8.16	4.94	3.22	4.51e-11	5.48e-10	Intron (ENSMUST00000182283.7/19264, intron 2 of 29)	1	138112252	138175234	62983	2	19264	ENSMUST00000195533.5	25980	Ptprc
785	chr5	147063282	147063799	518	*	7.96	8.85	5.18	3.66	4.52e-11	5.49e-10	Intron (ENSMUST00000016664.7/140887, intron 1 of 9)	5	147016655	147076586	59932	2	140887	ENSMUST00000016664.7	12787	Lnx2
786	chr15	59619816	59620295	480	*	6.81	7.65	4.47	3.18	4.53e-11	5.5e-10	Distal Intergenic	15	59648350	59657099	8750	1	211770	ENSMUST00000067543.7	-28055	Trib1
787	chr17	35879378	35880223	846	*	8.03	8.88	5.64	3.24	4.54e-11	5.5e-10	Promoter (<=1kb)	17	35879819	35892670	12852	1	69192	ENSMUST00000025292.14	0	Dhx16
788	chr12	84996045	84996647	603	*	7.99	8.86	5.37	3.5	4.55e-11	5.5e-10	Promoter (<=1kb)	12	84996321	85070492	74172	1	56531	ENSMUST00000168977.7	0	Ylpm1
789	chr13	30819936	30820418	483	*	7.04	7.89	4.74	3.14	4.56e-11	5.51e-10	Intron (ENSMUST00000102946.7/66482, intron 27 of 28)	13	30749307	30750768	1462	1	16364	ENSMUST00000222125.1	70629	Irf4
790	chr17	74527659	74529064	1406	*	9.5	10.36	7.04	3.32	4.57e-11	5.51e-10	Promoter (<=1kb)	17	74528295	74703356	175062	1	12211	ENSMUST00000180037.7	0	Birc6
791	chr5	115488672	115490945	2274	*	9.83	10.66	7.66	3.01	4.59e-11	5.51e-10	Exon (ENSMUST00000101833.2/ENSMUST00000101833.2, exon 1 of 1)	5	115478010	115484725	6716	2	75387	ENSMUST00000112066.1	-3947	Sirt4
792	chr5	107437704	107438298	595	*	7.65	8.49	5.39	3.1	4.59e-11	5.51e-10	Promoter (<=1kb)	5	107437997	107471639	33643	1	100503185	ENSMUST00000162298.3	0	Btbd8
793	chr16	24704322	24704676	355	*	6.97	7.83	4.51	3.32	4.59e-11	5.51e-10	Intron (ENSMUST00000038053.13/210126, intron 7 of 12)	16	24721855	24979530	257676	1	210126	ENSMUST00000115314.3	-17179	Lpp
794	chrX	8074478	8074984	507	*	7.59	8.48	4.9	3.58	4.6e-11	5.51e-10	Promoter (<=1kb)	20	8061171	8074760	13590	2	20937	ENSMUST00000115638.9	0	Suv39h1
795	chr7	30649888	30650471	584	*	8.07	8.92	5.65	3.27	4.6e-11	5.51e-10	Promoter (<=1kb)	7	30640999	30650144	9146	2	68035	ENSMUST00000108141.1	0	Rbm42
796	chr10	130322659	130322989	331	*	7.1	7.96	4.65	3.31	4.62e-11	5.53e-10	Promoter (<=1kb)	10	130322877	130364111	41235	1	67596	ENSMUST00000217702.1	0	Tespa1
797	chr14	64949594	64950432	839	*	8.96	9.84	6.31	3.53	4.62e-11	5.53e-10	Promoter (<=1kb)	14	64950045	65039832	89788	1	210925	ENSMUST00000043914.6	0	Ints9
798	chr10	6982641	6983246	606	*	7.96	8.85	5.25	3.6	4.63e-11	5.53e-10	Promoter (2-3kb)	10	6919915	6980534	60620	2	320495	ENSMUST00000149708.1	-2107	Ipcef1
799	chr1	86524801	86527465	2665	*	10.12	10.93	8.14	2.78	4.66e-11	5.56e-10	Promoter (<=1kb)	1	86526726	86530712	3987	1	19231	ENSMUST00000045897.14	0	Ptma
800	chr8	126867221	126868226	1006	*	9.16	10.04	6.54	3.5	4.67e-11	5.56e-10	Intron (ENSMUST00000212406.1/ENSMUST00000212406.1, intron 1 of 8)	8	126839233	126851473	12241	1	414091	ENSMUST00000212914.1	27988	A630001O12Rik
801	chr13	43559765	43560529	765	*	7.62	8.46	5.34	3.13	4.67e-11	5.56e-10	Promoter (<=1kb)	13	43538393	43560161	21769	2	76137	ENSMUST00000021800.5	0	Mcur1
802	chr19	5637075	5638038	964	*	7.8	8.63	5.65	2.98	4.69e-11	5.57e-10	Promoter (<=1kb)	19	5637483	5648130	10648	1	19697	ENSMUST00000025867.5	0	Rela
803	chr13	17975867	17976159	293	*	6.58	7.45	4.07	3.38	4.72e-11	5.59e-10	Intron (ENSMUST00000223489.1/67008, intron 4 of 4)	13	17961150	17992533	31384	2	67008	ENSMUST00000223489.1	16374	Yae1d1
804	chr1	36160269	36160573	305	*	6.59	7.48	3.76	3.72	4.72e-11	5.59e-10	Intron (ENSMUST00000046875.13/320011, intron 31 of 40)	1	36163379	36164959	1581	2	320011	ENSMUST00000173082.1	4386	Uggt1
805	chr3	113629619	113630383	765	*	8.15	9.01	5.72	3.3	4.76e-11	5.64e-10	Promoter (<=1kb)	3	113605067	113629900	24834	2	67225	ENSMUST00000153853.7	0	Rnpc3
806	chr18	84874068	84874561	494	*	7.38	8.25	4.93	3.31	4.77e-11	5.64e-10	Intron (ENSMUST00000235725.1/109672, intron 4 of 5)	18	84877601	84879864	2264	1	109672	ENSMUST00000159837.1	-3040	Cyb5a
807	chr6	95117547	95118450	904	*	8.88	9.76	6.2	3.56	4.78e-11	5.64e-10	Promoter (<=1kb)	6	95114017	95117631	3615	2	102634268	ENSMUST00000135145.1	0	Kbtbd8os
808	chr11	86586753	86587520	768	*	8.56	9.42	6.2	3.22	4.84e-11	5.71e-10	Promoter (<=1kb)	11	86585020	86586994	1975	2	75909	ENSMUST00000145846.1	0	Vmp1
809	chr7	80323983	80324622	640	*	7.99	8.84	5.62	3.22	4.85e-11	5.71e-10	Promoter (<=1kb)	7	80315590	80324424	8835	2	269955	ENSMUST00000047362.10	0	Rccd1
810	chr17	45506693	45507219	527	*	7.3	8.17	4.84	3.32	4.85e-11	5.71e-10	Promoter (<=1kb)	17	45506841	45520843	14003	1	224805	ENSMUST00000024733.8	0	Aars2
811	chr1	161766643	161767546	904	*	8.27	9.12	5.93	3.18	4.87e-11	5.72e-10	Distal Intergenic	1	161780689	161788495	7807	2	14103	ENSMUST00000000834.3	20949	Fasl
812	chr13	43774838	43775637	800	*	8.27	9.13	5.8	3.33	4.89e-11	5.74e-10	Distal Intergenic	13	43784775	43803132	18358	1	12522	ENSMUST00000015540.3	-9138	Cd83
813	chr9	121857408	121858191	784	*	8.44	9.31	5.88	3.43	4.91e-11	5.75e-10	Promoter (<=1kb)	9	121848563	121857612	9050	2	56295	ENSMUST00000215007.1	0	Higd1a
814	chr12	100724680	100725642	963	*	9.22	10.11	6.56	3.55	4.91e-11	5.75e-10	Promoter (<=1kb)	12	100548439	100725120	176682	2	73086	ENSMUST00000222731.1	0	Rps6ka5
815	chr18	38418681	38419734	1054	*	8.36	9.21	6.01	3.2	4.93e-11	5.77e-10	Promoter (<=1kb)	18	38418907	38465197	46291	1	65113	ENSMUST00000236085.1	0	Ndfip1
816	chr10	5823646	5825165	1520	*	9.46	10.3	7.17	3.14	4.95e-11	5.77e-10	Promoter (<=1kb)	10	5811887	5823910	12024	2	108853	ENSMUST00000019908.8	0	Mtrf1l
817	chr12	112828987	112829937	951	*	8.52	9.38	6.05	3.33	4.95e-11	5.77e-10	Promoter (<=1kb)	12	112820229	112829389	9161	2	71963	ENSMUST00000062092.6	0	Cdca4
818	chr5	110769909	110771226	1318	*	9.43	10.29	6.91	3.38	4.96e-11	5.78e-10	Promoter (<=1kb)	5	110770949	110779260	8312	1	100504049	ENSMUST00000132267.1	0	Gm15559
819	chr12	79171996	79172924	929	*	8.55	9.44	5.87	3.57	4.97e-11	5.78e-10	Promoter (<=1kb)	12	79156017	79172667	16651	2	53612	ENSMUST00000055262.12	0	Vti1b
820	chrX	12761815	12762571	757	*	7.42	8.28	4.9	3.39	4.99e-11	5.8e-10	Promoter (<=1kb)	20	12675369	12762073	86705	2	26896	ENSMUST00000096495.10	0	Med14
821	chr9	64810925	64811793	869	*	8.54	9.42	5.92	3.49	5.02e-11	5.82e-10	Promoter (<=1kb)	9	64811340	64919667	108328	1	102442	ENSMUST00000038890.5	0	Dennd4a
822	chr17	84956956	84958447	1492	*	9.54	10.41	6.92	3.5	5.05e-11	5.85e-10	Promoter (<=1kb)	17	84957999	85014691	56693	1	19043	ENSMUST00000080217.13	0	Ppm1b
823	chr1	87811188	87811816	629	*	7.36	8.21	5	3.21	5.08e-11	5.88e-10	Promoter (<=1kb)	1	87812164	87824459	12296	1	20215	ENSMUST00000144334.7	-348	Sag
824	chr9	61664037	61664556	520	*	7.96	8.83	5.44	3.39	5.09e-11	5.88e-10	Distal Intergenic	9	61913284	61914542	1259	2	56040	ENSMUST00000008036.8	249986	Rplp1
825	chr5	37066816	37067537	722	*	8	8.86	5.58	3.28	5.1e-11	5.89e-10	Intron (ENSMUST00000173836.7/76071, intron 1 of 2)	5	37050916	37087242	36327	1	76071	ENSMUST00000152445.1	15900	Jakmip1
826	chr4	136602264	136602945	682	*	7.21	8.07	4.78	3.3	5.14e-11	5.92e-10	Promoter (<=1kb)	4	136550540	136602723	52184	2	99982	ENSMUST00000116273.8	0	Kdm1a
827	chr14	72822262	72822772	511	*	7.97	8.81	5.69	3.12	5.14e-11	5.92e-10	Intron (ENSMUST00000227565.1/ENSMUST00000227565.1, intron 2 of 5)	14	72537946	72710003	172058	2	319448	ENSMUST00000089017.11	-112259	Fndc3a
828	chr15	76476993	76477948	956	*	8.32	9.18	5.9	3.29	5.14e-11	5.92e-10	Promoter (<=1kb)	15	76452989	76477277	24289	2	12181	ENSMUST00000023217.10	0	Bop1
829	chr11	61929954	61930534	581	*	7.62	8.47	5.24	3.23	5.17e-11	5.95e-10	Promoter (<=1kb)	11	61871307	61930252	58946	2	56697	ENSMUST00000102650.9	0	Akap10
830	chr1	106616950	106617384	435	*	7.07	7.96	4.25	3.71	5.19e-11	5.96e-10	Intron (ENSMUST00000112751.1/12043, intron 1 of 1)	1	106546496	106546631	136	2	102466254	ENSMUST00000183743.1	-70319	Mir3473f
831	chr3	88424893	88425414	522	*	7.84	8.73	4.99	3.74	5.26e-11	6.03e-10	Promoter (<=1kb)	3	88410498	88425107	14610	2	229517	ENSMUST00000168755.6	0	Slc25a44
832	chr17	30004249	30005314	1066	*	7.72	8.55	5.57	2.99	5.28e-11	6.05e-10	Promoter (<=1kb)	17	30004733	30210022	205290	1	21769	ENSMUST00000226208.2	0	Zfand3
833	chr17	21450147	21450716	570	*	8.06	8.92	5.61	3.31	5.28e-11	6.05e-10	Promoter (<=1kb)	17	21450374	21465587	15214	1	22709	ENSMUST00000039577.7	0	Zfp51
834	chr7	114087954	114088416	463	*	6.89	7.74	4.55	3.18	5.3e-11	6.06e-10	Exon (ENSMUST00000210417.1/ENSMUST00000210417.1, exon 2 of 2)	7	114046785	114117764	70980	2	66922	ENSMUST00000210075.1	29348	Rras2
835	chr10	86705233	86706757	1525	*	9.13	10	6.65	3.35	5.34e-11	6.09e-10	Promoter (<=1kb)	10	86705811	86776844	71034	1	103220	ENSMUST00000075632.13	0	Ttc41
836	chr2	157746574	157746911	338	*	6.62	7.49	4.06	3.43	5.34e-11	6.09e-10	Intron (ENSMUST00000029178.6/66642, intron 1 of 15)	2	157737401	157891614	154214	1	66642	ENSMUST00000029178.6	9173	Ctnnbl1
837	chr2	103662156	103662598	443	*	7.26	8.11	4.86	3.26	5.36e-11	6.09e-10	Intron (ENSMUST00000076212.3/99382, intron 1 of 16)	2	103715035	103717217	2183	1	99382	ENSMUST00000138580.1	-52437	Abtb2
838	chr19	31082632	31083289	658	*	8.13	9	5.58	3.41	5.36e-11	6.09e-10	Promoter (<=1kb)	19	31082837	31087069	4233	1	83410	ENSMUST00000066039.7	0	Cstf2t
839	chr10	11149107	11150009	903	*	8.43	9.3	5.93	3.37	5.36e-11	6.09e-10	Promoter (<=1kb)	10	11149427	11188150	38724	1	268281	ENSMUST00000159810.7	0	Shprh
840	chr3	19258543	19258862	320	*	6.53	7.4	3.97	3.43	5.41e-11	6.13e-10	Promoter (1-2kb)	3	19230289	19260241	29953	2	18583	ENSMUST00000149081.7	1379	Pde7a
841	chr1	92079823	92080485	663	*	8.07	8.92	5.71	3.22	5.45e-11	6.17e-10	Intron (ENSMUST00000097644.8/208727, intron 2 of 26)	1	92029966	92113331	83366	2	208727	ENSMUST00000185341.6	32846	Hdac4
842	chr1	165459706	165461792	2087	*	9.8	10.63	7.68	2.94	5.46e-11	6.18e-10	Promoter (<=1kb)	1	165461037	165481214	20178	1	70456	ENSMUST00000027853.5	0	Mpc2
843	chr10	75763855	75764554	700	*	8.02	8.86	5.76	3.1	5.52e-11	6.24e-10	Promoter (<=1kb)	10	75646112	75764316	118205	2	104248	ENSMUST00000001712.7	0	Cabin1
844	chr7	63937079	63940042	2964	*	10.07	10.86	8.22	2.64	5.56e-11	6.28e-10	Promoter (<=1kb)	7	63886351	63938915	52565	2	50794	ENSMUST00000063694.9	0	Klf13
845	chr1	39205035	39205400	366	*	7.03	7.9	4.56	3.34	5.61e-11	6.33e-10	Intron (ENSMUST00000173050.7/18143, intron 1 of 2)	1	39194212	39363236	169025	1	18143	ENSMUST00000056815.8	10823	Npas2
846	chr16	32608650	32609470	821	*	8.29	9.16	5.77	3.39	5.65e-11	6.36e-10	Promoter (<=1kb)	16	32608920	32632794	23875	1	22042	ENSMUST00000023486.14	0	Tfrc
847	chr18	32240016	32240418	403	*	7.23	8.09	4.79	3.3	5.67e-11	6.38e-10	Promoter (<=1kb)	18	32240300	32270151	29852	1	13872	ENSMUST00000025241.6	0	Ercc3
848	chrX	159255553	159256189	637	*	7	7.89	4.26	3.63	5.69e-11	6.39e-10	Promoter (<=1kb)	20	159255782	159311525	55744	1	110651	ENSMUST00000126686.7	0	Rps6ka3
849	chr3	145923790	145924681	892	*	8.97	9.83	6.52	3.31	5.73e-11	6.43e-10	Promoter (<=1kb)	3	145924262	145934356	10095	1	12042	ENSMUST00000029842.8	0	Bcl10
850	chr5	96878719	96879366	648	*	7.78	8.67	5.02	3.65	5.73e-11	6.43e-10	Exon (ENSMUST00000197025.1/ENSMUST00000197025.1, exon 1 of 4)	5	96841998	96845860	3863	1	11745	ENSMUST00000196126.1	36721	Anxa3
851	chr11	87086595	87087105	511	*	7.2	8.07	4.61	3.47	5.76e-11	6.45e-10	Promoter (<=1kb)	11	87077732	87086774	9043	2	74133	ENSMUST00000020801.13	0	Smg8
852	chr4	135079842	135080200	359	*	7.2	8.08	4.52	3.56	5.77e-11	6.46e-10	Distal Intergenic	4	135120652	135177990	57339	1	12399	ENSMUST00000056977.13	-40452	Runx3
853	chr4	154936441	154937211	771	*	8.66	9.54	5.93	3.61	5.78e-11	6.46e-10	Distal Intergenic	4	154926628	154928563	1936	2	230979	ENSMUST00000145296.1	-7878	Tnfrsf14
854	chr18	35918923	35920096	1174	*	8.39	9.24	5.98	3.26	5.79e-11	6.46e-10	Distal Intergenic	18	35964830	36014712	49883	1	74002	ENSMUST00000115716.8	-44734	Psd2
855	chr12	99640197	99641062	866	*	8.33	9.17	6.02	3.15	5.79e-11	6.46e-10	Exon (ENSMUST00000221736.1/ENSMUST00000221736.1, exon 1 of 1)	12	99626053	99627974	1922	2	73457	ENSMUST00000185726.1	-12223	1700064M15Rik
856	chr3	60498578	60499136	559	*	7.3	8.17	4.78	3.39	5.82e-11	6.48e-10	Promoter (2-3kb)	3	60501179	60629750	128572	1	56758	ENSMUST00000099087.7	-2043	Mbnl1
857	chr6	140561067	140562016	950	*	8.18	9.03	5.84	3.18	5.84e-11	6.49e-10	Promoter (1-2kb)	6	140563568	140597110	33543	1	109135	ENSMUST00000213444.1	-1552	Plekha5
858	chr15	36608886	36609994	1109	*	8.86	9.72	6.42	3.3	5.84e-11	6.49e-10	Promoter (<=1kb)	15	36595661	36608973	13313	2	18458	ENSMUST00000001809.14	0	Pabpc1
859	chr11	77801037	77801837	801	*	8.38	9.25	5.93	3.32	5.87e-11	6.51e-10	Promoter (<=1kb)	11	77801298	77865837	64540	1	360013	ENSMUST00000100794.9	0	Myo18a
860	chr8	71676171	71676769	599	*	7.42	8.28	5.08	3.2	5.88e-11	6.52e-10	Promoter (<=1kb)	8	71676296	71688556	12261	1	16453	ENSMUST00000110013.9	0	Jak3
861	chr7	127448521	127449361	841	*	7.86	8.71	5.56	3.15	5.89e-11	6.53e-10	Promoter (<=1kb)	7	127442136	127449158	7023	2	71131	ENSMUST00000053392.10	0	Zfp689
862	chr10	12842451	12842930	480	*	7.16	8.04	4.53	3.51	5.9e-11	6.53e-10	Intron (ENSMUST00000076817.4/22288, intron 1 of 73)	10	12747924	12826938	79015	2	22288	ENSMUST00000219130.1	-15513	Utrn
863	chr10	128524932	128526283	1352	*	8.77	9.62	6.52	3.1	5.92e-11	6.54e-10	Promoter (<=1kb)	10	128509965	128525870	15906	2	23943	ENSMUST00000026427.7	0	Esyt1
864	chr8	9976047	9976664	618	*	7.75	8.62	5.26	3.36	5.96e-11	6.57e-10	Promoter (<=1kb)	8	9969049	9976299	7251	2	319583	ENSMUST00000095476.5	0	Lig4
865	chr5	30887256	30887775	520	*	7.88	8.73	5.54	3.2	5.96e-11	6.57e-10	Promoter (<=1kb)	5	30888694	30891207	2514	1	231093	ENSMUST00000200695.3	-919	Agbl5
866	chr9	89208881	89209421	541	*	8.18	9.06	5.53	3.53	5.97e-11	6.57e-10	Promoter (1-2kb)	9	89210676	89239981	29306	1	107885	ENSMUST00000127438.7	-1255	Mthfs
867	chr7	143599851	143600423	573	*	7.93	8.78	5.52	3.26	5.98e-11	6.57e-10	Promoter (<=1kb)	7	143557230	143600090	42861	2	27267	ENSMUST00000010899.13	0	Cars
868	chr6	117879103	117880240	1138	*	9.09	9.96	6.53	3.44	5.99e-11	6.57e-10	Distal Intergenic	6	117863084	117870734	7651	1	22685	ENSMUST00000112857.2	16019	Zfp239
869	chr11	20200681	20201668	988	*	9	9.89	6.22	3.67	5.99e-11	6.57e-10	Promoter (<=1kb)	11	20201432	20226856	25425	1	19324	ENSMUST00000020358.11	0	Rab1a
870	chr9	31211398	31212114	717	*	8.08	8.93	5.71	3.23	6.01e-11	6.59e-10	Promoter (<=1kb)	9	31149557	31211787	62231	2	11804	ENSMUST00000217641.1	0	Aplp2
871	chr4	94602782	94603602	821	*	7.76	8.59	5.57	3.02	6.02e-11	6.59e-10	Promoter (<=1kb)	4	94569167	94603244	34078	2	18786	ENSMUST00000107107.8	0	Plaa
872	chr16	52067689	52068572	884	*	8.07	8.92	5.67	3.25	6.05e-11	6.61e-10	Intron (ENSMUST00000114471.2/208650, intron 3 of 17)	16	52049653	52205385	155733	1	208650	ENSMUST00000227756.1	18036	Cblb
873	chr3	19162756	19163379	624	*	8.23	9.09	5.8	3.29	6.05e-11	6.61e-10	Promoter (<=1kb)	3	19131402	19163065	31664	2	74252	ENSMUST00000029125.9	0	Armc1
874	chrX	74296884	74297217	334	*	6.81	7.71	3.91	3.8	6.08e-11	6.63e-10	Promoter (<=1kb)	20	74297097	74304721	7625	1	54411	ENSMUST00000019231.11	0	Atp6ap1
875	chr17	33718390	33718934	545	*	7.49	8.35	5.02	3.33	6.13e-11	6.68e-10	Promoter (<=1kb)	17	33685692	33718670	32979	2	224703	ENSMUST00000172934.7	0	2020-03-02
876	chr4	118437250	118437721	472	*	7.61	8.49	5.05	3.44	6.28e-11	6.83e-10	Promoter (<=1kb)	4	118432901	118437352	4452	2	107995	ENSMUST00000006565.12	0	Cdc20
877	chr15	12204598	12205712	1115	*	8.84	9.72	6.2	3.52	6.29e-11	6.83e-10	Promoter (<=1kb)	15	12205028	12274496	69469	1	268783	ENSMUST00000038172.15	0	Mtmr12
878	chr16	76762880	76763259	380	*	6.95	7.83	4.31	3.52	6.29e-11	6.83e-10	Promoter (<=1kb)	16	76752224	76764195	11972	2	102632814	ENSMUST00000208527.1	936	Gm30790
879	chr4	83485678	83486891	1214	*	8.35	9.19	6.08	3.11	6.31e-11	6.84e-10	Promoter (<=1kb)	4	83455680	83486459	30780	2	101739	ENSMUST00000030207.14	0	Psip1
880	chr14	61172478	61173639	1162	*	9.29	10.18	6.63	3.54	6.32e-11	6.85e-10	Promoter (<=1kb)	14	61172990	61195663	22674	1	50720	ENSMUST00000121091.1	0	Sacs
881	chr11	87591660	87592687	1028	*	9.79	10.67	7.25	3.42	6.33e-11	6.85e-10	Promoter (<=1kb)	11	87592162	87616302	24141	1	170749	ENSMUST00000103179.9	0	Mtmr4
882	chr2	154892291	154893102	812	*	8.09	8.94	5.66	3.28	6.35e-11	6.86e-10	Promoter (<=1kb)	2	154871410	154892935	21526	2	67204	ENSMUST00000099173.10	0	Eif2s2
883	chr19	34505188	34505580	393	*	7	7.87	4.54	3.33	6.36e-11	6.87e-10	Intron (ENSMUST00000049572.14/16889, intron 6 of 9)	19	34494046	34501853	7808	2	16889	ENSMUST00000236641.1	-3335	Lipa
884	chr4	136285366	136286336	971	*	8.27	9.11	6.04	3.06	6.37e-11	6.87e-10	Promoter (<=1kb)	4	136286067	136293942	7876	1	22704	ENSMUST00000069195.4	0	Zfp46
885	chr6	56714590	56715559	970	*	8.68	9.54	6.27	3.27	6.38e-11	6.87e-10	Promoter (<=1kb)	6	56714927	56761912	46986	1	78937	ENSMUST00000031805.10	0	Avl9
886	chr19	3388614	3389594	981	*	8.27	9.13	5.85	3.27	6.47e-11	6.96e-10	Promoter (<=1kb)	19	3388857	3407823	18967	1	17771	ENSMUST00000025840.15	0	Tesmin
887	chr10	19933610	19934958	1349	*	8.1	8.94	5.81	3.12	6.5e-11	6.97e-10	Promoter (<=1kb)	10	19934472	20142753	208282	1	26408	ENSMUST00000095806.9	0	Map3k5
888	chr10	13993295	13993896	602	*	7.92	8.8	5.2	3.6	6.5e-11	6.97e-10	Intron (ENSMUST00000187083.6/15273, intron 1 of 12)	10	13967024	14079675	112652	1	15273	ENSMUST00000191464.1	26271	Hivep2
889	chr5	30666509	30666979	471	*	7.24	8.1	4.79	3.31	6.5e-11	6.97e-10	Promoter (<=1kb)	5	30666777	30674830	8054	1	12615	ENSMUST00000144742.5	0	Cenpa
890	chr9	22070687	22071574	888	*	8.19	9.05	5.74	3.31	6.54e-11	6.98e-10	Promoter (<=1kb)	9	22071002	22085180	14179	1	100503652	ENSMUST00000216270.1	0	Gm16845
891	chr8	81867016	81867364	349	*	6.8	7.65	4.46	3.19	6.54e-11	6.98e-10	Intron (ENSMUST00000213285.1/234515, intron 10 of 24)	8	81856368	82122570	266203	1	234515	ENSMUST00000109851.2	10648	Inpp4b
892	chr12	40445517	40446509	993	*	9.03	9.9	6.56	3.33	6.54e-11	6.98e-10	Promoter (<=1kb)	12	40445952	40846874	400923	1	238130	ENSMUST00000037488.7	0	Dock4
893	chr13	47043030	47043975	946	*	8.75	9.61	6.37	3.24	6.55e-11	6.98e-10	Promoter (<=1kb)	13	47043499	47085279	41781	1	218214	ENSMUST00000037025.15	0	Kdm1b
894	chr15	59588102	59588523	422	*	6.93	7.79	4.49	3.3	6.55e-11	6.98e-10	Intron (ENSMUST00000227173.1/68501, intron 5 of 7)	15	59648350	59657099	8750	1	211770	ENSMUST00000067543.7	-59827	Trib1
895	chr11	78497608	78498153	546	*	7.74	8.58	5.44	3.14	6.56e-11	6.98e-10	Promoter (<=1kb)	11	78473291	78497754	24464	2	237868	ENSMUST00000061174.6	0	Sarm1
896	chr11	106216065	106217570	1506	*	9.12	9.99	6.63	3.36	6.56e-11	6.98e-10	Promoter (<=1kb)	11	106197408	106216344	18937	2	67163	ENSMUST00000002043.9	0	Ccdc47
897	chr5	52833746	52834383	638	*	8.31	9.17	5.92	3.25	6.57e-11	6.98e-10	Promoter (<=1kb)	5	52834012	52867797	33786	1	52206	ENSMUST00000031072.13	0	Anapc4
898	chr10	31313091	31313884	794	*	7.98	8.86	5.35	3.5	6.6e-11	7e-10	Promoter (<=1kb)	10	31313383	31328204	14822	1	69692	ENSMUST00000000304.13	0	Hddc2
899	chr11	52265568	52265979	412	*	7.42	8.28	5	3.27	6.61e-11	7e-10	Intron (ENSMUST00000086844.9/21414, intron 2 of 9)	11	52255156	52274877	19722	2	21414	ENSMUST00000238914.1	8898	Tcf7
900	chr2	165326359	165327203	845	*	8.63	9.47	6.31	3.16	6.62e-11	7e-10	Promoter (<=1kb)	2	165289155	165326479	37325	2	140579	ENSMUST00000074046.12	0	Elmo2
901	chr11	104442246	104443131	886	*	8.14	8.99	5.77	3.22	6.62e-11	7e-10	Promoter (<=1kb)	11	104333229	104442291	109063	2	76719	ENSMUST00000106977.7	0	Kansl1
902	chr8	22166098	22166634	537	*	7.73	8.58	5.41	3.17	6.64e-11	7.01e-10	Promoter (<=1kb)	8	22128283	22166412	38130	2	23954	ENSMUST00000033865.15	0	Nek3
903	chr6	83506439	83507176	738	*	8.74	9.62	6.14	3.48	6.64e-11	7.01e-10	Promoter (<=1kb)	6	83480217	83506969	26753	2	27369	ENSMUST00000014698.9	0	Dguok
904	chr11	96777284	96777969	686	*	8.46	9.33	5.91	3.42	6.66e-11	7.02e-10	Promoter (<=1kb)	11	96767555	96777531	9977	2	74479	ENSMUST00000021246.8	0	Snx11
905	chrX	8145187	8145954	768	*	7.37	8.24	4.87	3.36	6.7e-11	7.06e-10	Promoter (<=1kb)	20	8138978	8145697	6720	2	19652	ENSMUST00000040010.9	0	Rbm3
906	chr18	42261835	42262647	813	*	8.77	9.63	6.3	3.33	6.72e-11	7.07e-10	Promoter (<=1kb)	18	42202298	42262194	59897	2	107045	ENSMUST00000097590.4	0	Lars
907	chr12	25958553	25959286	734	*	7.65	8.48	5.5	2.98	6.76e-11	7.11e-10	Distal Intergenic	12	26091962	26210505	118544	2	629481	ENSMUST00000223022.1	251219	Gm29687
908	chr7	16874815	16875544	730	*	8.17	9.03	5.75	3.29	6.84e-11	7.18e-10	Promoter (<=1kb)	7	16871347	16874886	3540	2	320950	ENSMUST00000181501.2	0	9330104G04Rik
909	chrX	106026982	106027350	369	*	6.84	7.71	4.28	3.43	6.86e-11	7.19e-10	Promoter (<=1kb)	20	106027276	106124917	97642	1	11977	ENSMUST00000113557.7	0	Atp7a
910	chr11	32642110	32643174	1065	*	8.75	9.62	6.26	3.36	6.93e-11	7.26e-10	Promoter (<=1kb)	11	32642724	32746569	103846	1	103583	ENSMUST00000109366.7	0	Fbxw11
911	chr5	62815478	62816202	725	*	8.48	9.36	5.84	3.52	6.94e-11	7.26e-10	Promoter (1-2kb)	5	62813823	62888308	74486	1	100322896	ENSMUST00000170704.1	1655	Dthd1
912	chr12	99576727	99577079	353	*	7.39	8.28	4.6	3.67	6.95e-11	7.26e-10	Intron (ENSMUST00000222797.1/102639404, intron 2 of 3)	12	99563841	99620038	56198	1	102639404	ENSMUST00000180686.1	12886	Gm26839
913	chr9	100642770	100643927	1158	*	8.59	9.45	6.11	3.34	6.96e-11	7.26e-10	Promoter (<=1kb)	9	100643448	100796791	153344	1	20842	ENSMUST00000146312.7	0	Stag1
914	chr5	62854248	62854889	642	*	7.36	8.19	5.19	3	6.96e-11	7.26e-10	Intron (ENSMUST00000238474.1/100322896, intron 8 of 9)	5	62813823	62888308	74486	1	100322896	ENSMUST00000170704.1	40425	Dthd1
915	chr13	81710740	81711876	1137	*	8.74	9.59	6.36	3.23	6.98e-11	7.27e-10	Promoter (<=1kb)	13	81673843	81711013	37171	2	67486	ENSMUST00000048993.11	0	Polr3g
916	chr11	109419906	109420915	1010	*	8.04	8.88	5.78	3.1	7.08e-11	7.37e-10	3' UTR	11	109425946	109438148	12203	1	13929	ENSMUST00000092500.10	-5031	Amz2
917	chr7	25237251	25238692	1442	*	9.41	10.26	7.11	3.15	7.1e-11	7.38e-10	Promoter (<=1kb)	7	25228258	25237851	9594	2	606496	ENSMUST00000071739.11	0	Gsk3a
918	chr7	80091316	80091852	537	*	7.51	8.4	4.7	3.7	7.11e-11	7.39e-10	3' UTR	7	80095043	80096029	987	2	269951	ENSMUST00000156761.1	4177	Idh2
919	chr14	55671841	55672475	635	*	8.35	9.23	5.59	3.64	7.14e-11	7.41e-10	Promoter (<=1kb)	14	55671941	55674067	2127	1	105446	ENSMUST00000226735.1	0	Gmpr2
920	chr7	80339933	80340652	720	*	7.95	8.82	5.46	3.36	7.24e-11	7.5e-10	Promoter (<=1kb)	7	80325295	80340219	14925	2	101869	ENSMUST00000032748.14	0	Unc45a
921	chr14	54603069	54603689	621	*	8.17	9.03	5.7	3.33	7.31e-11	7.56e-10	Promoter (2-3kb)	14	54583663	54605993	22331	2	74359	ENSMUST00000022786.5	2304	4931414P19Rik
922	chr10	111298258	111299007	750	*	8.07	8.9	5.87	3.04	7.31e-11	7.56e-10	Promoter (<=1kb)	10	111298679	111301727	3049	1	71769	ENSMUST00000040454.4	0	Bbs10
923	chr9	33060622	33061234	613	*	7.51	8.36	5.15	3.2	7.34e-11	7.58e-10	Intron (ENSMUST00000184476.1/ENSMUST00000184476.1, intron 1 of 2)	9	32904937	32928966	24030	2	330917	ENSMUST00000185169.1	-131656	Gm27162
924	chr18	42511006	42511811	806	*	8.88	9.75	6.29	3.46	7.35e-11	7.58e-10	Promoter (<=1kb)	18	42511487	42575793	64307	1	56070	ENSMUST00000237602.1	0	Tcerg1
925	chr5	92277614	92278404	791	*	7.4	8.25	5.01	3.24	7.37e-11	7.6e-10	Promoter (<=1kb)	5	92257659	92278170	20512	2	67111	ENSMUST00000113102.9	0	Naaa
926	chr1	133130525	133131870	1346	*	9.28	10.14	6.88	3.26	7.38e-11	7.6e-10	Promoter (<=1kb)	1	133131143	133139783	8641	1	108954	ENSMUST00000052529.3	0	Ppp1r15b
927	chr13	85288747	85289840	1094	*	8.63	9.47	6.35	3.12	7.39e-11	7.6e-10	Promoter (<=1kb)	13	85214780	85289029	74250	2	218397	ENSMUST00000109552.2	0	Rasa1
928	chr2	32981993	32982318	326	*	6.82	7.72	3.91	3.81	7.41e-11	7.61e-10	Promoter (<=1kb)	2	32972990	32982068	9079	2	56017	ENSMUST00000191777.5	0	Slc2a8
929	chr15	99972380	99973303	924	*	8.03	8.85	5.89	2.96	7.43e-11	7.62e-10	Promoter (<=1kb)	15	99972780	100016358	43579	1	207214	ENSMUST00000100206.3	0	Larp4
930	chr11	43681620	43682765	1146	*	9.04	9.91	6.49	3.42	7.48e-11	7.66e-10	Promoter (<=1kb)	11	43681998	43707191	25194	1	70802	ENSMUST00000061070.5	0	Pwwp2a
931	chr8	79638765	79640393	1629	*	9.32	10.18	6.9	3.28	7.49e-11	7.67e-10	Promoter (<=1kb)	8	79639618	79677724	38107	1	73945	ENSMUST00000173078.7	0	Otud4
932	chr2	181864100	181864661	562	*	8.21	9.08	5.68	3.4	7.54e-11	7.71e-10	Promoter (<=1kb)	2	181864337	181870830	6494	1	67005	ENSMUST00000039551.8	0	Polr3k
933	chr7	31153562	31153876	315	*	6.42	7.28	4.06	3.21	7.55e-11	7.71e-10	Promoter (1-2kb)	7	31141136	31152069	10934	2	52857	ENSMUST00000187679.6	-1493	Gramd1a
934	chr4	121196282	121196580	299	*	6.42	7.3	3.84	3.46	7.6e-11	7.76e-10	Intron (ENSMUST00000056635.12/109263, intron 1 of 7)	4	121170777	121188534	17758	2	109263	ENSMUST00000142647.1	-7748	Rlf
935	chr19	5087917	5088803	887	*	8.71	9.56	6.38	3.18	7.63e-11	7.78e-10	Promoter (<=1kb)	19	5088538	5092501	3964	1	68090	ENSMUST00000237603.1	0	Yif1a
936	chr1	106600712	106601301	590	*	7.25	8.1	4.93	3.17	7.64e-11	7.78e-10	Intron (ENSMUST00000112751.1/12043, intron 1 of 1)	1	106546496	106546631	136	2	102466254	ENSMUST00000183743.1	-54081	Mir3473f
937	chr16	94312637	94313751	1115	*	8.19	9.03	5.91	3.12	7.71e-11	7.84e-10	Promoter (<=1kb)	16	94128884	94313563	184680	2	110948	ENSMUST00000163193.8	0	Hlcs
938	chr12	111537473	111538929	1457	*	9.28	10.13	6.97	3.15	7.77e-11	7.89e-10	Promoter (<=1kb)	12	111538016	111546752	8737	1	217869	ENSMUST00000166123.8	0	Eif5
939	chr7	109741775	109742111	337	*	6.64	7.49	4.36	3.12	7.8e-11	7.92e-10	Intron (ENSMUST00000033333.12/56786, intron 4 of 4)	7	109727465	109731726	4262	2	56787	ENSMUST00000035372.2	-10049	Ascl3
940	chr18	49832258	49833220	963	*	8.65	9.52	6.09	3.44	7.81e-11	7.92e-10	Promoter (<=1kb)	18	49832670	49964254	131585	1	240283	ENSMUST00000180611.7	0	Dmxl1
941	chr9	22327925	22328426	502	*	7.3	8.15	4.92	3.23	7.85e-11	7.95e-10	Promoter (2-3kb)	9	22330173	22330500	328	2	625603	ENSMUST00000215035.1	2074	Gm6607
942	chr19	43522994	43523897	904	*	7.92	8.75	5.8	2.95	7.86e-11	7.95e-10	Promoter (<=1kb)	19	43512254	43524485	12232	2	14718	ENSMUST00000124954.1	588	Got1
943	chr3	127837004	127837916	913	*	8.41	9.29	5.79	3.5	7.88e-11	7.96e-10	Promoter (<=1kb)	3	127807007	127837523	30517	2	211556	ENSMUST00000200409.4	0	Ap1ar
944	chr9	61707911	61708450	540	*	7.44	8.31	4.89	3.42	7.89e-11	7.96e-10	Distal Intergenic	9	61913284	61914542	1259	2	56040	ENSMUST00000008036.8	206092	Rplp1
945	chr3	89872212	89872603	392	*	7.62	8.5	4.95	3.55	7.89e-11	7.96e-10	Intron (ENSMUST00000197679.4/16194, intron 9 of 9)	3	89869324	89913162	43839	2	16194	ENSMUST00000029559.6	40559	Il6ra
946	chr8	46941263	46941757	495	*	8.16	9.01	5.8	3.21	7.9e-11	7.96e-10	Distal Intergenic	8	46986887	47096762	109876	1	320981	ENSMUST00000039840.14	-45130	Enpp6
947	chr11	69632519	69633414	896	*	8.3	9.16	5.8	3.36	7.93e-11	7.98e-10	Promoter (<=1kb)	11	69632990	69653297	20308	1	23879	ENSMUST00000018909.3	0	Fxr2
948	chr16	87354084	87354613	530	*	7.75	8.62	5.2	3.43	7.99e-11	8.03e-10	Promoter (<=1kb)	16	87354185	87368742	14558	1	67768	ENSMUST00000054442.10	0	N6amt1
949	chr10	58255267	58255774	508	*	7.75	8.63	5.13	3.5	8.04e-11	8.07e-10	Promoter (<=1kb)	10	58255497	58305599	50103	1	70297	ENSMUST00000057659.13	0	Gcc2
950	chr9	107719175	107719652	478	*	7.28	8.16	4.62	3.54	8.07e-11	8.09e-10	Distal Intergenic	9	107681500	107710475	28976	2	20350	ENSMUST00000080560.8	-8700	Sema3f
951	chr4	32290852	32291986	1135	*	8.81	9.67	6.36	3.31	8.08e-11	8.09e-10	Intron (ENSMUST00000108180.8/12014, intron 1 of 6)	4	32239077	32501636	262560	1	12014	ENSMUST00000149201.7	51775	Bach2
952	chr3	87529580	87529927	348	*	7.13	8.01	4.48	3.53	8.21e-11	8.21e-10	3' UTR	3	87525618	87531034	5417	1	27049	ENSMUST00000152010.1	3962	Etv3
953	chr17	64603169	64603494	326	*	6.55	7.42	3.93	3.49	8.21e-11	8.21e-10	Promoter (2-3kb)	17	64600736	64755110	154375	1	17158	ENSMUST00000086723.9	2433	Man2a1
954	chr3	106721419	106722536	1118	*	9.55	10.43	6.91	3.52	8.26e-11	8.25e-10	Promoter (<=1kb)	3	106721728	106732211	10484	1	321000	ENSMUST00000130105.1	0	Lrif1
955	chr17	74395415	74395930	516	*	7.07	7.92	4.72	3.2	8.29e-11	8.27e-10	Promoter (<=1kb)	17	74395608	74423667	28060	1	210148	ENSMUST00000234515.1	0	Slc30a6
956	chr1	39842290	39842927	638	*	7.77	8.64	5.26	3.38	8.3e-11	8.27e-10	Promoter (2-3kb)	1	39839175	39845699	6525	2	73426	ENSMUST00000187091.6	2772	1700066B17Rik
957	chr16	64851267	64852492	1226	*	9.39	10.26	6.81	3.45	8.34e-11	8.31e-10	Promoter (<=1kb)	16	64851996	64859507	7512	1	106143	ENSMUST00000067744.7	0	Cggbp1
958	chr11	115173537	115174052	516	*	7.31	8.16	4.91	3.25	8.36e-11	8.32e-10	Intron (ENSMUST00000021077.3/26941, intron 1 of 5)	11	115163341	115181181	17841	1	26941	ENSMUST00000021077.3	10196	Slc9a3r1
959	chr11	104361654	104362117	464	*	7.8	8.65	5.41	3.25	8.38e-11	8.33e-10	Intron (ENSMUST00000106977.7/76719, intron 4 of 13)	11	104334921	104341299	6379	2	76719	ENSMUST00000069188.6	-20355	Kansl1
960	chr6	145992730	145993513	784	*	8.07	8.93	5.67	3.26	8.41e-11	8.35e-10	Distal Intergenic	6	145953429	145965223	11795	1	16651	ENSMUST00000111701.1	39301	Sspn
961	chr11	120467210	120467930	721	*	8.06	8.91	5.68	3.23	8.45e-11	8.38e-10	Promoter (<=1kb)	11	120467635	120475319	7685	1	15239	ENSMUST00000141826.1	0	Hgs
962	chr2	3512326	3513360	1035	*	9.28	10.13	6.96	3.17	8.45e-11	8.38e-10	Promoter (<=1kb)	2	3513030	3523822	10793	1	227526	ENSMUST00000140610.7	0	Cdnf
963	chr7	37490265	37490720	456	*	7.43	8.26	5.26	3.01	8.56e-11	8.47e-10	Intron (ENSMUST00000206763.2/243937, intron 2 of 3)	7	37318024	37568390	250367	2	243937	ENSMUST00000206763.2	77670	Zfp536
964	chr15	66813896	66814478	583	*	7.47	8.32	5.08	3.25	8.58e-11	8.48e-10	Promoter (1-2kb)	15	66780864	66812593	31730	2	20491	ENSMUST00000100572.9	-1303	Sla
965	chr11	100841985	100842392	408	*	7.03	7.89	4.52	3.37	8.59e-11	8.48e-10	Intron (ENSMUST00000004143.2/20851, intron 1 of 18)	11	100798667	100850538	51872	2	20851	ENSMUST00000126266.1	8146	Stat5b
966	chr1	74248879	74249240	362	*	7.3	8.19	4.46	3.73	8.69e-11	8.57e-10	Intron (ENSMUST00000113820.8/76709, intron 4 of 10)	1	74236550	74267988	31439	1	76709	ENSMUST00000113819.1	12329	Arpc2
967	chr3	79227374	79227882	509	*	7.29	8.16	4.72	3.44	8.71e-11	8.58e-10	Intron (ENSMUST00000200412.1/70924, intron 1 of 2)	3	79212919	79253913	40995	1	70924	ENSMUST00000200412.1	14455	4921511C10Rik
968	chr11	77685718	77686284	567	*	8.34	9.23	5.59	3.64	8.71e-11	8.58e-10	Promoter (<=1kb)	11	77686155	77712741	26587	1	68564	ENSMUST00000100802.10	0	Nufip2
969	chr15	60141520	60142154	635	*	8.29	9.15	5.87	3.28	8.76e-11	8.61e-10	Intron (ENSMUST00000227875.1/ENSMUST00000227875.1, intron 3 of 4)	15	60014866	60016613	1748	2	71088	ENSMUST00000096421.3	-124907	4933412E24Rik
970	chr13	6633465	6633956	492	*	7.76	8.63	5.17	3.47	8.76e-11	8.61e-10	Promoter (2-3kb)	13	6620890	6636650	15761	2	56421	ENSMUST00000136585.1	2694	Pfkp
971	chr13	24613494	24613796	303	*	6.64	7.49	4.23	3.26	8.84e-11	8.68e-10	Promoter (<=1kb)	13	24614610	24702162	87553	1	193385	ENSMUST00000134370.7	-814	Ripor2
972	chr11	95041154	95041647	494	*	7.59	8.45	5.12	3.33	8.85e-11	8.68e-10	Promoter (<=1kb)	11	95026258	95041354	15097	2	18604	ENSMUST00000038431.7	0	Pdk2
973	chr16	31200481	31201539	1059	*	8.26	9.11	5.96	3.15	8.87e-11	8.69e-10	Promoter (<=1kb)	16	31092412	31201245	108834	2	78618	ENSMUST00000230698.1	0	Acap2
974	chrX	75673807	75674640	834	*	9.36	10.25	6.59	3.65	8.9e-11	8.71e-10	Distal Intergenic	20	75731068	75755600	24533	2	74396	ENSMUST00000140409.1	80960	4933407K13Rik
975	chr17	35120941	35122061	1121	*	8.5	9.36	6.03	3.34	8.96e-11	8.76e-10	Promoter (<=1kb)	17	35116196	35121429	5234	2	13001	ENSMUST00000173114.7	0	Csnk2b
976	chr13	56506945	56507540	596	*	8.14	9.02	5.42	3.6	8.98e-11	8.76e-10	Distal Intergenic	13	56522472	56527467	4996	1	213311	ENSMUST00000121095.7	-14932	Fbxl21
977	chr3	36571897	36572413	517	*	8.08	8.94	5.64	3.29	8.98e-11	8.76e-10	Promoter (<=1kb)	3	36564865	36572150	7286	2	12428	ENSMUST00000029270.9	0	Ccna2
978	chr11	55097579	55098406	828	*	8.46	9.32	6.01	3.32	9.01e-11	8.78e-10	Promoter (<=1kb)	11	55098115	55113029	14915	1	14667	ENSMUST00000000608.7	0	Gm2a
979	chr11	121204026	121204824	799	*	8.28	9.15	5.78	3.37	9.02e-11	8.79e-10	Promoter (<=1kb)	11	121204433	121222655	18223	1	238023	ENSMUST00000038831.14	0	Hexdc
980	chr4	151861625	151862834	1210	*	9.65	10.51	7.23	3.28	9.19e-11	8.94e-10	Promoter (<=1kb)	4	150917322	151861669	944348	2	100072	ENSMUST00000169423.8	0	Camta1
981	chr16	10411786	10412346	561	*	7.5	8.36	5.05	3.3	9.22e-11	8.95e-10	Promoter (<=1kb)	16	10411948	10424428	12481	1	26425	ENSMUST00000023146.4	0	Nubp1
982	chr9	21436106	21436582	477	*	7.5	8.36	5.11	3.24	9.22e-11	8.95e-10	Intron (ENSMUST00000165766.8/13430, intron 1 of 20)	9	21425244	21507754	82511	1	13430	ENSMUST00000174050.7	10862	Dnm2
983	chr11	43388035	43388737	703	*	8.3	9.15	5.9	3.25	9.27e-11	8.99e-10	Distal Intergenic	11	43374397	43374461	65	2	387164	ENSMUST00000083667.1	-13574	Mir146
984	chr10	41887241	41887895	655	*	7.48	8.31	5.29	3.02	9.29e-11	9e-10	Promoter (<=1kb)	10	41887439	41908424	20986	1	140742	ENSMUST00000041438.6	0	Sesn1
985	chr12	91384319	91384649	331	*	7.85	8.74	5.15	3.59	9.3e-11	9e-10	Promoter (<=1kb)	12	91384566	91549808	165243	1	22095	ENSMUST00000221216.1	0	Tshr
986	chr4	59002934	59003609	676	*	7.16	8.02	4.79	3.22	9.34e-11	9.03e-10	Promoter (<=1kb)	4	59003210	59041888	38679	1	14700	ENSMUST00000174664.1	0	Gng10
987	chr19	32274148	32274526	379	*	6.91	7.76	4.5	3.27	9.38e-11	9.06e-10	Promoter (2-3kb)	19	32160299	32276926	116628	2	208449	ENSMUST00000131768.7	2400	Sgms1
988	chr5	45449788	45450684	897	*	9.35	10.22	6.83	3.39	9.39e-11	9.06e-10	Promoter (<=1kb)	5	45434021	45450176	16156	2	110391	ENSMUST00000198258.4	0	Qdpr
989	chr5	123394264	123394997	734	*	7.77	8.62	5.38	3.24	9.41e-11	9.07e-10	Promoter (<=1kb)	5	123394798	123446896	52099	1	208104	ENSMUST00000111596.7	0	Mlxip
990	chr2	163419232	163420028	797	*	8.48	9.36	5.82	3.54	9.45e-11	9.09e-10	Promoter (<=1kb)	2	163419795	163420361	567	1	108168734	ENSMUST00000190930.1	0	2900093K20Rik
991	chr9	66795254	66796134	881	*	8.46	9.32	6.02	3.3	9.47e-11	9.11e-10	Promoter (<=1kb)	9	66775202	66795490	20289	2	208117	ENSMUST00000034934.14	0	Aph1b
992	chr12	73698364	73698926	563	*	7.91	8.75	5.63	3.12	9.5e-11	9.13e-10	Intron (ENSMUST00000221153.1/18755, intron 7 of 14)	12	73584843	73761542	176700	1	18755	ENSMUST00000119092.1	113521	Prkch
993	chr2	11375060	11375410	351	*	7.02	7.88	4.6	3.28	9.52e-11	9.14e-10	Intron (ENSMUST00000192626.1/77543, intron 1 of 2)	2	11338366	11398501	60136	2	77543	ENSMUST00000192626.1	23091	8030442B05Rik
994	chr1	78538282	78538771	490	*	8.07	8.93	5.66	3.27	9.58e-11	9.19e-10	Promoter (<=1kb)	1	78537628	78538173	546	1	68393	ENSMUST00000125458.1	654	Mogat1
995	chr15	36395747	36397547	1801	*	9.37	10.2	7.13	3.07	9.59e-11	9.19e-10	Distal Intergenic	15	36495942	36496715	774	2	68839	ENSMUST00000228941.1	99168	Ankrd46
996	chr5	140944526	140945086	561	*	7.46	8.31	5.08	3.24	9.67e-11	9.23e-10	Intron (ENSMUST00000085786.6/108723, intron 1 of 24)	5	140912547	141000471	87925	2	108723	ENSMUST00000199091.1	55385	Card11
997	chr15	66445062	66445770	709	*	8.22	9.06	6	3.06	9.68e-11	9.23e-10	Intron (ENSMUST00000023006.6/54562, intron 7 of 11)	15	66379858	66500910	121053	2	54562	ENSMUST00000023006.6	55140	Lrrc6
998	chr1	92064270	92064732	463	*	7.75	8.62	5.24	3.37	9.68e-11	9.23e-10	Intron (ENSMUST00000097644.8/208727, intron 2 of 26)	1	92029966	92113331	83366	2	208727	ENSMUST00000185341.6	48599	Hdac4
999	chr8	81735687	81736490	804	*	7.97	8.82	5.64	3.17	9.68e-11	9.23e-10	Intron (ENSMUST00000172167.8/234515, intron 3 of 4)	8	81741306	82122556	381251	1	234515	ENSMUST00000109852.9	-4816	Inpp4b
1000	chr19	3851313	3852183	871	*	7.85	8.68	5.66	3.02	9.71e-11	9.26e-10	Promoter (<=1kb)	19	3851773	3894365	42593	1	12660	ENSMUST00000128694.7	0	Chka
1001	chr13	46735583	46736869	1287	*	8.48	9.33	6.2	3.13	9.78e-11	9.32e-10	Distal Intergenic	13	46679905	46727940	48036	2	218210	ENSMUST00000021803.9	-7643	Nup153
1002	chr3	35720926	35721338	413	*	7.95	8.83	5.24	3.59	9.83e-11	9.35e-10	Distal Intergenic	3	35754134	35829688	75555	1	76295	ENSMUST00000200445.4	-32796	Atp11b
1003	chr18	80933490	80934224	735	*	7.54	8.37	5.34	3.04	9.84e-11	9.35e-10	Promoter (<=1kb)	18	80734141	80933983	199843	2	50771	ENSMUST00000091790.4	0	Atp9b
1004	chr11	6522749	6523517	769	*	8.3	9.15	5.93	3.22	9.85e-11	9.35e-10	Promoter (1-2kb)	11	6517998	6520965	2968	2	246177	ENSMUST00000146536.1	-1784	Myo1g
1005	chr1	171222357	171222931	575	*	8.54	9.4	6.12	3.28	9.85e-11	9.35e-10	Promoter (<=1kb)	1	171216011	171222514	6504	2	641376	ENSMUST00000005817.8	0	Tomm40l
1006	chr6	29853301	29854126	826	*	8.18	9.04	5.76	3.28	9.95e-11	9.43e-10	Promoter (<=1kb)	6	29853760	29909215	55456	1	74340	ENSMUST00000064872.12	0	Ahcyl2
1007	chr11	4247138	4247642	505	*	7.13	7.99	4.77	3.22	9.96e-11	9.43e-10	Distal Intergenic	11	4257557	4272514	14958	1	16878	ENSMUST00000066283.11	-9915	Lif
1008	chr4	8647068	8647717	650	*	7.86	8.71	5.46	3.26	1e-10	9.47e-10	Distal Intergenic	4	8690406	8755906	65501	1	320790	ENSMUST00000170457.1	-42689	Chd7
1009	chr11	96943724	96944310	587	*	8.2	9.08	5.6	3.48	1.01e-10	9.54e-10	Promoter (<=1kb)	11	96937825	96943779	5955	2	103711	ENSMUST00000153896.1	0	Pnpo
1010	chr11	80428366	80428919	554	*	7.88	8.73	5.53	3.19	1.01e-10	9.55e-10	Promoter (<=1kb)	11	80428615	80434538	5924	1	69077	ENSMUST00000172641.1	0	Psmd11
1011	chr11	119928289	119928829	541	*	7.41	8.27	5.05	3.22	1.02e-10	9.59e-10	Distal Intergenic	11	119916731	119918628	1898	1	208092	ENSMUST00000137055.1	11558	Chmp6
1012	chr11	96467006	96467316	311	*	7.4	8.29	4.55	3.74	1.02e-10	9.59e-10	Promoter (2-3kb)	11	96464681	96678371	213691	1	78473	ENSMUST00000107663.3	2325	Skap1
1013	chr8	72570631	72571653	1023	*	8.61	9.47	6.13	3.35	1.02e-10	9.61e-10	Promoter (<=1kb)	8	72565188	72571088	5901	2	66818	ENSMUST00000167290.7	0	Smim7
1014	chr2	32493163	32493899	737	*	8.06	8.91	5.7	3.22	1.02e-10	9.61e-10	Distal Intergenic	2	32535332	32569750	34419	1	98952	ENSMUST00000136816.7	-41433	Fam102a
1015	chrX	74084971	74085950	980	*	7.73	8.62	4.99	3.63	1.03e-10	9.65e-10	Promoter (<=1kb)	20	74026592	74085669	59078	2	17257	ENSMUST00000100750.9	0	Mecp2
1016	chr17	26531612	26532163	552	*	7.65	8.48	5.46	3.02	1.03e-10	9.67e-10	Intron (ENSMUST00000235532.1/19252, intron 3 of 5)	17	26505590	26508519	2930	2	19252	ENSMUST00000025025.6	-23093	Dusp1
1017	chr9	63706239	63706920	682	*	7.85	8.69	5.59	3.1	1.03e-10	9.67e-10	Intron (ENSMUST00000034973.9/17127, intron 1 of 8)	9	63654799	63711969	57171	2	17127	ENSMUST00000154323.7	5049	Smad3
1018	chr3	79628474	79629379	906	*	9.34	10.23	6.56	3.68	1.04e-10	9.68e-10	Promoter (<=1kb)	3	79603788	79628863	25076	2	66841	ENSMUST00000029386.13	0	Etfdh
1019	chr13	17804508	17805916	1409	*	9.17	10.04	6.57	3.47	1.04e-10	9.68e-10	Promoter (<=1kb)	13	17710315	17805097	94783	2	69562	ENSMUST00000223490.1	0	Cdk13
1020	chrX	56455734	56456282	549	*	7.26	8.14	4.6	3.54	1.04e-10	9.68e-10	Promoter (<=1kb)	20	56454885	56507843	52959	1	236790	ENSMUST00000132428.7	849	Ints6l
1021	chr12	79628393	79629013	621	*	7.87	8.72	5.46	3.26	1.04e-10	9.73e-10	Intron (ENSMUST00000171210.2/19363, intron 7 of 10)	12	79917019	79924733	7715	2	77290	ENSMUST00000218818.1	295720	9430078K24Rik
1022	chr11	11725430	11726672	1243	*	9.05	9.89	6.82	3.07	1.04e-10	9.74e-10	Intron (ENSMUST00000126058.7/22778, intron 3 of 3)	11	11686445	11769798	83354	1	22778	ENSMUST00000018798.6	38985	Ikzf1
1023	chr2	119208412	119209179	768	*	8.31	9.17	5.92	3.25	1.06e-10	9.84e-10	Promoter (<=1kb)	2	119172500	119208795	36296	2	69408	ENSMUST00000038439.3	0	Dnajc17
1024	chr19	43674786	43675749	964	*	9.28	10.14	6.89	3.24	1.06e-10	9.84e-10	Promoter (<=1kb)	19	43675178	43677176	1999	1	100502982	ENSMUST00000236819.1	0	BC037704
1025	chr17	51879228	51880586	1359	*	8.66	9.49	6.49	3	1.06e-10	9.86e-10	Promoter (2-3kb)	17	51882727	51965257	82531	1	100504169	ENSMUST00000233779.1	-2141	Gm20098
1026	chr16	24154944	24155474	531	*	6.92	7.76	4.65	3.12	1.06e-10	9.86e-10	Intron (ENSMUST00000230383.1/ENSMUST00000230383.1, intron 2 of 3)	16	24076388	24082690	6303	2	108168278	ENSMUST00000230580.1	-72254	Gm46545
1027	chr8	69749539	69750210	672	*	8.16	8.99	5.93	3.07	1.06e-10	9.88e-10	Promoter (<=1kb)	8	69741639	69749962	8324	2	620419	ENSMUST00000130458.7	0	Zfp963
1028	chr15	76538149	76539101	953	*	8.06	8.91	5.68	3.23	1.07e-10	9.91e-10	Promoter (<=1kb)	15	76535721	76538735	3015	2	30840	ENSMUST00000023219.8	0	Fbxl6
1029	chr1	39535381	39536273	893	*	7.9	8.74	5.65	3.09	1.07e-10	9.93e-10	Promoter (<=1kb)	1	39535802	39546873	11072	1	52846	ENSMUST00000003219.13	0	Cnot11
1030	chr2	102998898	102999653	756	*	8.46	9.3	6.17	3.13	1.07e-10	9.93e-10	Distal Intergenic	2	103033277	103073335	40059	2	27402	ENSMUST00000132449.7	73682	Pdhx
1031	chr15	97373803	97374579	777	*	7.96	8.8	5.65	3.15	1.08e-10	9.95e-10	5' UTR	15	97361217	97384349	23133	1	239647	ENSMUST00000226495.1	12586	Pced1b
1032	chr3	40893796	40894582	787	*	8.73	9.6	6.2	3.4	1.08e-10	9.96e-10	Promoter (<=1kb)	3	40894263	40917098	22836	1	100039027	ENSMUST00000203472.2	0	Gm2011
1033	chr2	94157615	94158431	817	*	9.23	10.12	6.39	3.73	1.08e-10	9.99e-10	Promoter (<=1kb)	2	94032689	94157964	125276	2	56348	ENSMUST00000028619.4	0	Hsd17b12
1034	chr11	17192200	17192641	442	*	6.91	7.76	4.59	3.17	1.09e-10	1e-09	Promoter (<=1kb)	11	17192844	17195109	2266	1	19058	ENSMUST00000154425.1	-203	Ppp3r1
1035	chr6	143166540	143167732	1193	*	9.15	10	6.77	3.23	1.09e-10	1e-09	Promoter (<=1kb)	6	143167221	143218497	51277	1	75320	ENSMUST00000204947.2	0	Etnk1
1036	chr4	129334884	129336053	1170	*	8.95	9.81	6.53	3.27	1.09e-10	1e-09	Promoter (<=1kb)	4	129307100	129335370	28271	2	19646	ENSMUST00000102598.3	0	Rbbp4
1037	chr11	77349031	77349369	339	*	6.97	7.83	4.55	3.28	1.09e-10	1e-09	Promoter (<=1kb)	11	77348288	77432157	83870	1	237860	ENSMUST00000180554.1	743	Ssh2
1038	chr3	146192302	146192958	657	*	7.59	8.41	5.46	2.95	1.09e-10	1e-09	Promoter (<=1kb)	3	146192083	146195140	3058	1	68279	ENSMUST00000169984.1	219	Mcoln2
1039	chr15	59571848	59572202	355	*	6.59	7.45	4.13	3.31	1.1e-10	1.01e-09	Intron (ENSMUST00000227173.1/68501, intron 5 of 7)	15	59648350	59657099	8750	1	211770	ENSMUST00000067543.7	-76148	Trib1
1040	chr4	62360163	62360809	647	*	8.41	9.27	5.95	3.32	1.1e-10	1.01e-09	Promoter (<=1kb)	4	62360727	62391769	31043	1	20529	ENSMUST00000084526.11	0	Slc31a1
1041	chr3	19894530	19895297	768	*	7.63	8.47	5.34	3.13	1.1e-10	1.01e-09	Promoter (<=1kb)	3	19894886	19901033	6148	1	70808	ENSMUST00000198527.2	0	4632415L05Rik
1042	chr1	162295501	162295853	353	*	6.69	7.56	4.16	3.4	1.1e-10	1.01e-09	Promoter (<=1kb)	1	161982453	162295636	313184	2	103967	ENSMUST00000159763.7	0	Dnm3
1043	chr8	126881709	126882121	413	*	7.43	8.32	4.61	3.71	1.1e-10	1.01e-09	Intron (ENSMUST00000212639.1/ENSMUST00000212639.1, intron 1 of 4)	8	126839233	126851473	12241	1	414091	ENSMUST00000212914.1	42476	A630001O12Rik
1044	chr1	195130920	195131814	895	*	8.22	9.06	5.97	3.09	1.1e-10	1.01e-09	Promoter (<=1kb)	1	195097382	195131344	33963	2	12946	ENSMUST00000193094.5	0	Cr1l
1045	chr8	123042065	123043066	1002	*	8.77	9.67	5.94	3.73	1.11e-10	1.01e-09	Promoter (<=1kb)	8	123042466	123044602	2137	1	100503178	ENSMUST00000186531.1	0	2810013P06Rik
1046	chr14	120477294	120478777	1484	*	9.9	10.74	7.67	3.07	1.11e-10	1.01e-09	Promoter (<=1kb)	14	120478444	120507194	28751	1	76108	ENSMUST00000062117.13	0	Rap2a
1047	chr9	56104221	56104687	467	*	7.41	8.28	4.93	3.35	1.11e-10	1.01e-09	Intron (ENSMUST00000059206.7/19200, intron 1 of 14)	9	56089976	56128876	38901	1	19200	ENSMUST00000147360.7	14245	Pstpip1
1048	chr3	108795743	108796375	633	*	7.67	8.5	5.44	3.07	1.11e-10	1.01e-09	Promoter (1-2kb)	3	108794872	108797784	2913	2	20912	ENSMUST00000124903.1	1409	Stxbp3
1049	chr7	80114939	80115519	581	*	7.2	8.04	4.9	3.15	1.12e-10	1.01e-09	Promoter (<=1kb)	7	80094846	80115392	20547	2	269951	ENSMUST00000107384.9	0	Idh2
1050	chr1	86487109	86488226	1118	*	8.66	9.53	6.18	3.34	1.12e-10	1.01e-09	Distal Intergenic	1	86526726	86530712	3987	1	19231	ENSMUST00000045897.14	-38500	Ptma
1051	chr10	18142209	18142602	394	*	6.97	7.83	4.56	3.27	1.12e-10	1.01e-09	Intron (ENSMUST00000207827.1/100045792, intron 13 of 19)	10	18128903	18139114	10212	2	100045792	ENSMUST00000215232.1	-3095	Ect2l
1052	chr3	115799303	115799681	379	*	6.92	7.79	4.43	3.36	1.12e-10	1.01e-09	Distal Intergenic	3	115710433	115715072	4640	2	13609	ENSMUST00000055676.3	-84231	S1pr1
1053	chr9	116384248	116384556	309	*	6.95	7.84	4.27	3.57	1.12e-10	1.02e-09	Distal Intergenic	9	116189180	116194886	5707	1	100043817	ENSMUST00000214742.1	195068	Gm4668
1054	chr9	114451540	114452179	640	*	7.96	8.83	5.5	3.32	1.13e-10	1.02e-09	Intron (ENSMUST00000063042.10/12091, intron 11 of 15)	9	114491779	114496038	4260	2	12773	ENSMUST00000215425.1	43859	Ccr4
1055	chr13	101658998	101659440	443	*	7.34	8.23	4.65	3.58	1.13e-10	1.02e-09	Distal Intergenic	13	101690135	101692343	2209	2	18708	ENSMUST00000190171.1	32903	Pik3r1
1056	chr5	34335904	34336676	773	*	8.23	9.07	6.02	3.05	1.13e-10	1.02e-09	Promoter (<=1kb)	5	34336289	34353439	17151	1	19822	ENSMUST00000182709.7	0	Rnf4
1057	chr13	69610928	69612289	1362	*	9.31	10.18	6.81	3.37	1.13e-10	1.02e-09	Promoter (<=1kb)	13	69612016	69634334	22319	1	28114	ENSMUST00000109699.10	0	Nsun2
1058	chr13	19395319	19396229	911	*	8.3	9.15	5.98	3.17	1.13e-10	1.02e-09	Promoter (<=1kb)	13	19357676	19395734	38059	2	76205	ENSMUST00000197565.2	0	Stard3nl
1059	chr11	75460456	75462088	1633	*	9.69	10.53	7.47	3.05	1.14e-10	1.02e-09	Promoter (<=1kb)	11	75461539	75466676	5138	1	100042498	ENSMUST00000149940.1	0	Mir22hg
1060	chr9	88721683	88722201	519	*	8.18	9.07	5.48	3.59	1.14e-10	1.03e-09	Promoter (1-2kb)	9	88703983	88720296	16314	2	100039707	ENSMUST00000191235.1	-1387	Mthfsl
1061	chr4	134186720	134187470	751	*	8.46	9.34	5.91	3.43	1.15e-10	1.03e-09	Promoter (<=1kb)	4	134129858	134187112	57255	2	70012	ENSMUST00000040271.11	0	Cep85
1062	chr13	30831025	30831876	852	*	8.47	9.33	6.06	3.26	1.16e-10	1.04e-09	Intron (ENSMUST00000102946.7/66482, intron 24 of 28)	13	30749307	30750768	1462	1	16364	ENSMUST00000222125.1	81718	Irf4
1063	chr1	36263955	36264628	674	*	7.94	8.76	5.8	2.97	1.16e-10	1.04e-09	3' UTR	1	36264597	36273435	8839	2	214854	ENSMUST00000056946.7	8807	Neurl3
1064	chr4	22357255	22358282	1028	*	8.23	9.07	5.98	3.08	1.16e-10	1.04e-09	Promoter (<=1kb)	4	22357543	22376725	19183	1	269514	ENSMUST00000131972.7	0	Fbxl4
1065	chr4	109201552	109202486	935	*	8.16	9.01	5.87	3.13	1.16e-10	1.04e-09	Promoter (<=1kb)	4	109061615	109202234	140620	2	100273	ENSMUST00000194478.5	0	Osbpl9
1066	chr1	72307253	72307791	539	*	7.44	8.3	4.98	3.32	1.17e-10	1.04e-09	Promoter (<=1kb)	1	72307427	72394952	87526	1	22596	ENSMUST00000027379.9	0	Xrcc5
1067	chr4	129741796	129742808	1013	*	8.3	9.15	5.98	3.17	1.17e-10	1.05e-09	Promoter (<=1kb)	4	129703164	129742297	39134	2	20218	ENSMUST00000129342.7	0	Khdrbs1
1068	chr16	43663854	43664717	864	*	8.62	9.47	6.24	3.23	1.18e-10	1.05e-09	Promoter (<=1kb)	16	43648867	43664146	15280	2	100043314	ENSMUST00000096065.5	0	Tigit
1069	chr2	154603445	154604063	619	*	8.3	9.16	5.91	3.25	1.18e-10	1.05e-09	Promoter (<=1kb)	2	154585758	154603708	17951	2	59038	ENSMUST00000000896.10	0	Pxmp4
1070	chr17	29393363	29394495	1133	*	9.35	10.21	6.94	3.27	1.18e-10	1.05e-09	Distal Intergenic	17	29376501	29378452	1952	1	26382	ENSMUST00000144616.1	16862	Fgd2
1071	chr14	27341226	27341929	704	*	8.18	9.02	5.9	3.12	1.18e-10	1.05e-09	Intron (ENSMUST00000225949.1/71704, intron 5 of 13)	14	27336066	27403911	67846	1	71704	ENSMUST00000224981.1	5160	Arhgef3
1072	chr10	76961677	76962328	652	*	8.01	8.87	5.56	3.32	1.18e-10	1.05e-09	Promoter (<=1kb)	10	76761857	76961788	199932	2	59093	ENSMUST00000001148.10	0	Pcbp3
1073	chrX	23692775	23693397	623	*	7.08	7.97	4.33	3.64	1.19e-10	1.05e-09	Promoter (<=1kb)	20	23693051	23805990	112940	1	72404	ENSMUST00000035766.12	0	Wdr44
1074	chr12	85219115	85219689	575	*	7.61	8.47	5.18	3.29	1.19e-10	1.06e-09	Promoter (<=1kb)	12	85219481	85226628	7148	1	217715	ENSMUST00000004910.11	0	Eif2b2
1075	chr4	32163989	32165543	1555	*	9.08	9.93	6.78	3.14	1.19e-10	1.06e-09	Distal Intergenic	4	32238804	32586104	347301	1	12014	ENSMUST00000108180.8	-73261	Bach2
1076	chr4	133339123	133339680	558	*	7.46	8.31	5.07	3.24	1.19e-10	1.06e-09	Promoter (<=1kb)	4	133292459	133339324	46866	2	230796	ENSMUST00000043305.13	0	Wdtc1
1077	chr12	52782841	52783435	595	*	8.13	9	5.65	3.34	1.19e-10	1.06e-09	Intron (ENSMUST00000095737.4/238161, intron 1 of 13)	12	52795836	53148763	352928	1	238161	ENSMUST00000219786.1	-12401	Akap6
1078	chr4	3938478	3939378	901	*	8.87	9.73	6.4	3.33	1.2e-10	1.06e-09	Promoter (<=1kb)	4	3938888	3943523	4636	1	66433	ENSMUST00000108386.7	0	Chchd7
1079	chr9	32591716	32592357	642	*	7.99	8.83	5.72	3.11	1.2e-10	1.06e-09	Distal Intergenic	9	32636221	32729830	93610	1	23871	ENSMUST00000183879.1	-43864	Ets1
1080	chr9	119265792	119266261	470	*	5.97	6.86	3.17	3.7	1.21e-10	1.07e-09	Promoter (1-2kb)	9	119242768	119264772	22005	2	108737	ENSMUST00000143728.1	-1020	Oxsr1
1081	chr12	71830840	71831610	771	*	8.69	9.56	6.15	3.41	1.21e-10	1.07e-09	Promoter (<=1kb)	12	71831078	71992333	161256	1	208846	ENSMUST00000223272.1	0	Daam1
1082	chr1	151428137	151429160	1024	*	8.65	9.51	6.22	3.29	1.21e-10	1.07e-09	Promoter (<=1kb)	1	151367699	151428455	60757	2	66875	ENSMUST00000064771.11	0	Swt1
1083	chr12	111159719	111160370	652	*	8.27	9.13	5.87	3.26	1.21e-10	1.07e-09	3' UTR	12	111166370	111267153	100784	1	22031	ENSMUST00000117269.7	-6000	Traf3
1084	chr5	31192529	31193696	1168	*	8.91	9.77	6.54	3.23	1.22e-10	1.07e-09	Promoter (<=1kb)	5	31187558	31193430	5873	2	13667	ENSMUST00000077693.9	0	Eif2b4
1085	chr9	101249552	101250050	499	*	7.38	8.24	4.9	3.34	1.22e-10	1.08e-09	Promoter (1-2kb)	9	101105084	101251795	146712	2	235542	ENSMUST00000075941.11	1745	Ppp2r3a
1086	chr11	95309433	95310723	1291	*	9.25	10.13	6.71	3.42	1.24e-10	1.09e-09	Promoter (<=1kb)	11	95310429	95324496	14068	1	102640811	ENSMUST00000122837.1	0	Gm11520
1087	chr5	36581694	36582562	869	*	8.5	9.38	5.87	3.51	1.24e-10	1.09e-09	Promoter (<=1kb)	5	36490604	36581803	91200	2	100855	ENSMUST00000136189.7	0	Tbc1d14
1088	chr17	84419342	84420696	1355	*	8.84	9.71	6.26	3.45	1.24e-10	1.09e-09	Intron (ENSMUST00000047524.9/240174, intron 21 of 37)	17	84270307	84435688	165382	2	240174	ENSMUST00000234724.1	14992	Thada
1089	chr11	96916129	96916834	706	*	8.39	9.25	5.96	3.29	1.25e-10	1.09e-09	Promoter (<=1kb)	11	96916270	96953466	37197	1	319371	ENSMUST00000131501.7	0	D030028A08Rik
1090	chr4	87984402	87985203	802	*	8.51	9.39	5.84	3.54	1.25e-10	1.09e-09	Intron (ENSMUST00000078090.11/70122, intron 2 of 10)	4	87837419	88032813	195395	2	70122	ENSMUST00000141526.7	47610	Mllt3
1091	chr15	80743600	80743952	353	*	7.1	7.98	4.4	3.58	1.25e-10	1.09e-09	Intron (ENSMUST00000067689.8/213988, intron 1 of 24)	15	80711313	80941085	229773	1	213988	ENSMUST00000067689.8	32287	Tnrc6b
1092	chr16	22526216	22526715	500	*	6.86	7.69	4.64	3.05	1.25e-10	1.09e-09	Intron (ENSMUST00000089925.9/110197, intron 20 of 24)	16	22532056	22532184	129	2	102465887	ENSMUST00000185103.1	5469	Mir8095
1093	chrX	164980233	164980716	484	*	6.96	7.85	4.27	3.58	1.25e-10	1.09e-09	Promoter (<=1kb)	20	164980592	164997269	16678	1	237211	ENSMUST00000167446.7	0	Fancb
1094	chr4	47251038	47251758	721	*	8.07	8.93	5.67	3.26	1.25e-10	1.09e-09	Intron (ENSMUST00000082303.12/12819, intron 5 of 38)	4	47258535	47262299	3765	1	12819	ENSMUST00000148103.7	-6777	Col15a1
1095	chr7	44848452	44850638	2187	*	9.89	10.73	7.63	3.1	1.26e-10	1.1e-09	Promoter (<=1kb)	7	44834623	44849075	14453	2	233204	ENSMUST00000047085.15	0	Tbc1d17
1096	chr11	108272692	108274049	1358	*	8.24	9.07	6.09	2.98	1.26e-10	1.1e-09	Intron (ENSMUST00000059595.10/18750, intron 2 of 16)	11	108343354	108395905	52552	1	11818	ENSMUST00000133383.7	-69305	Apoh
1097	chr15	77800546	77801105	560	*	8.26	9.14	5.71	3.43	1.26e-10	1.1e-09	Intron (ENSMUST00000016771.12/17886, intron 3 of 40)	15	77794652	77813231	18580	2	17886	ENSMUST00000124844.7	12126	Myh9
1098	chr1	36939385	36940262	878	*	7.96	8.78	5.86	2.91	1.27e-10	1.1e-09	Promoter (<=1kb)	1	36792191	36939527	147337	2	56030	ENSMUST00000027290.11	0	Tmem131
1099	chr5	100518071	100518754	684	*	8.45	9.33	5.82	3.51	1.27e-10	1.1e-09	Promoter (<=1kb)	5	100518309	100547803	29495	1	26891	ENSMUST00000045993.14	0	Cops4
1100	chr2	103632281	103633071	791	*	7.93	8.76	5.71	3.06	1.28e-10	1.11e-09	Intron (ENSMUST00000076212.3/99382, intron 1 of 16)	2	103566310	103718423	152114	1	99382	ENSMUST00000076212.3	65971	Abtb2
1101	chr9	101034440	101035089	650	*	7.8	8.64	5.5	3.14	1.28e-10	1.11e-09	Promoter (<=1kb)	9	100982032	101034877	52846	2	66904	ENSMUST00000149322.7	0	Pccb
1102	chr3	38568515	38568863	349	*	7.01	7.88	4.54	3.34	1.29e-10	1.12e-09	Distal Intergenic	3	38449259	38484844	35586	2	99696	ENSMUST00000120875.7	-83671	Ankrd50
1103	chr4	147868305	147868924	620	*	8.38	9.25	5.81	3.44	1.3e-10	1.12e-09	Promoter (<=1kb)	4	147860778	147868719	7942	2	28010	ENSMUST00000030886.14	0	Miip
1104	chr10	62650909	62651751	843	*	8.68	9.55	6.07	3.49	1.3e-10	1.12e-09	Promoter (<=1kb)	10	62616015	62651218	35204	2	94213	ENSMUST00000020270.5	0	Ddx50
1105	chr11	116406147	116406928	782	*	8.69	9.56	6.21	3.35	1.31e-10	1.13e-09	Intron (ENSMUST00000100202.9/217340, intron 1 of 18)	11	116336353	116413004	76652	2	217340	ENSMUST00000100202.9	6076	Rnf157
1106	chr16	48771984	48772532	549	*	7.11	7.95	4.83	3.12	1.32e-10	1.13e-09	Promoter (<=1kb)	16	48730774	48772021	41248	2	77647	ENSMUST00000231701.1	0	Trat1
1107	chr7	129774177	129774577	401	*	6.98	7.83	4.65	3.18	1.32e-10	1.13e-09	Distal Intergenic	7	129629033	129633671	4639	1	207425	ENSMUST00000136560.2	145144	Wdr11
1108	chr5	113771583	113772030	448	*	6.81	7.66	4.5	3.16	1.32e-10	1.13e-09	Promoter (<=1kb)	5	113742448	113771638	29191	2	53890	ENSMUST00000197041.1	0	Sart3
1109	chr12	111071597	111072095	499	*	7.15	8	4.75	3.25	1.32e-10	1.13e-09	Intron (ENSMUST00000084968.13/217864, intron 2 of 11)	12	111039798	111113384	73587	1	217864	ENSMUST00000116388.3	31799	Rcor1
1110	chr1	161309185	161309805	621	*	7.67	8.52	5.33	3.18	1.33e-10	1.14e-09	Distal Intergenic	1	161240112	161251219	11108	2	11758	ENSMUST00000071718.11	-57966	Prdx6
1111	chr19	40513496	40514087	592	*	7.83	8.7	5.38	3.32	1.33e-10	1.14e-09	Promoter (<=1kb)	19	40294753	40513740	218988	2	20411	ENSMUST00000226047.1	0	Sorbs1
1112	chr7	118277272	118277820	549	*	7.48	8.35	5.02	3.32	1.33e-10	1.14e-09	Distal Intergenic	7	118243865	118245551	1687	1	67745	ENSMUST00000138180.1	33407	4930583K01Rik
1113	chr8	86779261	86779665	405	*	7.12	7.98	4.65	3.33	1.33e-10	1.14e-09	Distal Intergenic	8	86724007	86745934	21928	2	20437	ENSMUST00000045296.5	-33327	Siah1a
1114	chr6	35133370	35134394	1025	*	8.96	9.84	6.26	3.58	1.33e-10	1.14e-09	Promoter (<=1kb)	6	35022065	35133625	111561	2	53621	ENSMUST00000202143.3	0	Cnot4
1115	chr2	30981669	30982589	921	*	9.39	10.27	6.7	3.58	1.34e-10	1.14e-09	Promoter (<=1kb)	2	30972177	30981941	9765	2	227707	ENSMUST00000028205.9	0	BC005624
1116	chr3	37418957	37421085	2129	*	9.72	10.55	7.54	3.01	1.34e-10	1.15e-09	Promoter (<=1kb)	3	37404910	37419580	14671	2	229228	ENSMUST00000108117.2	0	Nudt6
1117	chr16	32130234	32130524	291	*	6.53	7.4	4.01	3.39	1.35e-10	1.15e-09	Distal Intergenic	16	32142795	32147881	5087	2	224109	ENSMUST00000126869.1	17357	Nrros
1118	chr3	51275893	51277791	1899	*	9.05	9.89	6.82	3.07	1.36e-10	1.16e-09	Promoter (<=1kb)	3	51276759	51278383	1625	1	67746	ENSMUST00000139771.2	0	4930577N17Rik
1119	chr7	100706111	100706974	864	*	8.13	8.96	5.9	3.07	1.36e-10	1.16e-09	Promoter (<=1kb)	7	100706635	100841381	134747	1	319604	ENSMUST00000107042.8	0	Fam168a
1120	chr11	99170634	99171462	829	*	8.96	9.83	6.48	3.35	1.37e-10	1.17e-09	Distal Intergenic	11	99144196	99155077	10882	2	12775	ENSMUST00000103134.3	-15557	Ccr7
1121	chr2	181483560	181483956	397	*	7.1	7.97	4.65	3.31	1.38e-10	1.17e-09	Distal Intergenic	2	181493206	181494980	1775	1	241850	ENSMUST00000069649.8	-9250	Abhd16b
1122	chr11	3409032	3409625	594	*	7.48	8.35	4.93	3.41	1.38e-10	1.17e-09	Promoter (<=1kb)	11	3344256	3409174	64919	2	16886	ENSMUST00000101638.3	0	Limk2
1123	chr2	69994777	69995236	460	*	7.28	8.13	4.96	3.16	1.38e-10	1.17e-09	Promoter (1-2kb)	2	69993712	70022545	28834	1	68795	ENSMUST00000126165.7	1065	Ubr3
1124	chrX	7574030	7574939	910	*	7.94	8.82	5.39	3.43	1.38e-10	1.17e-09	Promoter (<=1kb)	20	7557296	7574283	16988	2	54646	ENSMUST00000150787.7	0	Ppp1r3f
1125	chr9	95314863	95315491	629	*	7.83	8.67	5.53	3.14	1.39e-10	1.17e-09	Distal Intergenic	9	95399292	95406722	7431	2	54371	ENSMUST00000036267.7	91231	Chst2
1126	chr11	103174687	103175529	843	*	8.76	9.64	6.16	3.47	1.39e-10	1.18e-09	Intron (ENSMUST00000042286.11/57778, intron 1 of 25)	11	103171313	103198895	27583	1	57778	ENSMUST00000107027.8	3374	Fmnl1
1127	chrX	151780332	151780673	342	*	6.47	7.34	3.95	3.39	1.39e-10	1.18e-09	Distal Intergenic	20	151800883	151804511	3629	1	59026	ENSMUST00000139386.1	-20210	Huwe1
1128	chr6	99486066	99486597	532	*	7.44	8.28	5.16	3.12	1.4e-10	1.18e-09	Intron (ENSMUST00000176565.7/108655, intron 1 of 19)	6	98929189	99520997	591809	2	108655	ENSMUST00000176565.7	34400	Foxp1
1129	chr11	54786847	54788220	1374	*	8.51	9.34	6.37	2.97	1.4e-10	1.18e-09	Promoter (<=1kb)	11	54717456	54787675	70220	2	72729	ENSMUST00000064104.12	0	Cdc42se2
1130	chr1	150392472	150393837	1366	*	9.39	10.24	7.09	3.15	1.4e-10	1.18e-09	Promoter (<=1kb)	1	150392838	150449815	56978	1	108989	ENSMUST00000124973.8	0	Tpr
1131	chr17	24469853	24470788	936	*	8.4	9.25	6.1	3.15	1.41e-10	1.18e-09	Promoter (<=1kb)	17	24443779	24470313	26535	2	13560	ENSMUST00000226654.1	0	E4f1
1132	chr1	171782561	171782993	433	*	6.74	7.58	4.5	3.08	1.41e-10	1.18e-09	Intron (ENSMUST00000015460.4/27218, intron 3 of 6)	1	171767155	171795831	28677	1	27218	ENSMUST00000163992.2	15406	Slamf1
1133	chr19	44247912	44248670	759	*	8.23	9.07	5.97	3.1	1.41e-10	1.18e-09	Distal Intergenic	19	44237815	44242018	4204	1	30049	ENSMUST00000237324.1	10097	Scd3
1134	chr6	99096085	99096718	634	*	7.37	8.2	5.23	2.97	1.42e-10	1.19e-09	Promoter (<=1kb)	6	99009933	99096205	86273	2	108655	ENSMUST00000175886.7	0	Foxp1
1135	chr11	83789221	83789569	349	*	6.72	7.56	4.45	3.11	1.42e-10	1.19e-09	Distal Intergenic	11	83774424	83778917	4494	1	217026	ENSMUST00000136572.1	14797	Heatr6
1136	chr4	135203190	135203654	465	*	7.88	8.76	5.22	3.54	1.42e-10	1.19e-09	Distal Intergenic	4	135154436	135155342	907	1	12399	ENSMUST00000127109.1	48754	Runx3
1137	chr5	122994373	122995381	1009	*	8.32	9.16	6.06	3.09	1.42e-10	1.19e-09	Exon (ENSMUST00000148466.1/109202, exon 2 of 3)	5	122871705	122989823	118119	2	30841	ENSMUST00000121739.7	-4550	Kdm2b
1138	chr11	120484262	120484937	676	*	7.64	8.48	5.39	3.09	1.43e-10	1.2e-09	Promoter (<=1kb)	11	120484613	120489065	4453	1	56282	ENSMUST00000043627.7	0	Mrpl12
1139	chr18	80469170	80470562	1393	*	9.04	9.88	6.74	3.14	1.43e-10	1.2e-09	Promoter (<=1kb)	18	80407959	80469695	61737	2	67655	ENSMUST00000036229.12	0	Ctdp1
1140	chr2	105016770	105017308	539	*	7.3	8.15	5	3.15	1.43e-10	1.2e-09	Promoter (<=1kb)	2	104999656	105017080	17425	2	98221	ENSMUST00000028592.11	0	Eif3m
1141	chr7	101969863	101970745	883	*	7.47	8.3	5.28	3.02	1.44e-10	1.2e-09	Promoter (<=1kb)	7	101970180	102000309	30130	1	101706	ENSMUST00000210475.1	0	Numa1
1142	chr7	28338309	28339115	807	*	8.01	8.85	5.73	3.11	1.44e-10	1.2e-09	Promoter (<=1kb)	7	28314891	28338746	23856	2	20924	ENSMUST00000207563.1	0	Supt5
1143	chr10	79959792	79960609	818	*	8.75	9.63	6.08	3.55	1.45e-10	1.21e-09	Promoter (<=1kb)	10	79960152	79970203	10052	1	216156	ENSMUST00000045247.8	0	Wdr18
1144	chr7	12977653	12978613	961	*	9.07	9.93	6.53	3.4	1.45e-10	1.21e-09	Promoter (<=1kb)	7	12977848	12983396	5549	1	269870	ENSMUST00000108535.7	0	Zfp446
1145	chr11	84179171	84180466	1296	*	8.53	9.39	6.13	3.26	1.45e-10	1.21e-09	Promoter (<=1kb)	11	84179831	84214195	34365	1	107476	ENSMUST00000137500.8	0	Acaca
1146	chr18	36793667	36794099	433	*	7.71	8.56	5.29	3.27	1.46e-10	1.21e-09	Promoter (<=1kb)	18	36793876	36799666	5791	1	66492	ENSMUST00000001419.9	0	Zmat2
1147	chr12	55446697	55447271	575	*	7.92	8.78	5.57	3.2	1.46e-10	1.21e-09	Distal Intergenic	12	55407383	55412287	4905	1	26443	ENSMUST00000162972.1	39314	Psma6
1148	chr6	99643474	99644122	649	*	7.43	8.29	4.99	3.3	1.47e-10	1.22e-09	Intron (ENSMUST00000155466.1/66892, intron 2 of 5)	6	99434782	99632376	197595	2	108655	ENSMUST00000176255.1	-11098	Foxp1
1149	chr12	80790272	80791536	1265	*	8.5	9.34	6.22	3.12	1.47e-10	1.22e-09	Promoter (<=1kb)	12	80790510	80877873	87364	1	217684	ENSMUST00000220238.1	0	Susd6
1150	chr8	11554934	11556653	1720	*	9.55	10.39	7.28	3.11	1.47e-10	1.22e-09	Promoter (<=1kb)	8	11555571	11563250	7680	1	26356	ENSMUST00000211007.1	0	Ing1
1151	chr3	37272283	37272803	521	*	7.45	8.29	5.16	3.14	1.47e-10	1.22e-09	Distal Intergenic	3	37308760	37312420	3661	2	207175	ENSMUST00000075537.6	39617	Cetn4
1152	chr14	63177584	63178290	707	*	8.62	9.49	6.08	3.41	1.48e-10	1.22e-09	Promoter (<=1kb)	14	63145153	63177793	32641	2	14137	ENSMUST00000054963.9	0	Fdft1
1153	chr13	92354490	92355530	1041	*	9.48	10.35	6.87	3.48	1.48e-10	1.23e-09	Promoter (<=1kb)	13	92354726	92389053	34328	1	13361	ENSMUST00000022218.5	0	Dhfr
1154	chr19	53479521	53480003	483	*	7.31	8.17	4.86	3.31	1.5e-10	1.24e-09	Distal Intergenic	19	53461646	53464796	3151	2	381232	ENSMUST00000237144.1	-14725	Mirt1
1155	chr4	45107815	45108332	518	*	7.2	8.06	4.84	3.22	1.5e-10	1.24e-09	Promoter (<=1kb)	4	45105208	45108114	2907	2	68512	ENSMUST00000107810.2	0	Tomm5
1156	chr12	85624621	85625163	543	*	7.76	8.62	5.37	3.26	1.51e-10	1.24e-09	Intron (ENSMUST00000177587.8/81703, intron 2 of 3)	12	85602222	85608292	6071	1	81703	ENSMUST00000222689.1	22399	Jdp2
1157	chr14	54221560	54223178	1619	*	9.67	10.51	7.44	3.07	1.51e-10	1.24e-09	3' UTR	14	54239661	54253914	14254	2	13135	ENSMUST00000128231.1	30736	Dad1
1158	chr7	25658678	25659481	804	*	8.17	9	5.94	3.06	1.51e-10	1.24e-09	Promoter (<=1kb)	7	25629946	25658981	29036	2	12039	ENSMUST00000071329.7	0	Bckdha
1159	chr4	156004076	156004556	481	*	7.08	7.91	4.94	2.97	1.52e-10	1.25e-09	Intron (ENSMUST00000105579.7/20318, intron 5 of 7)	4	156008510	156009857	1348	1	20318	ENSMUST00000149971.1	-3954	Sdf4
1160	chr6	87040988	87041337	350	*	6.78	7.64	4.39	3.25	1.52e-10	1.25e-09	Promoter (1-2kb)	6	87042846	87055424	12579	1	14583	ENSMUST00000113657.7	-1509	Gfpt1
1161	chr2	125858737	125859252	516	*	7.12	7.98	4.67	3.32	1.53e-10	1.25e-09	Promoter (<=1kb)	2	125830304	125859139	28836	2	12848	ENSMUST00000110463.7	0	Cops2
1162	chr8	4165855	4166788	934	*	9.46	10.33	7	3.33	1.53e-10	1.25e-09	Promoter (<=1kb)	8	4166567	4186880	20314	1	213027	ENSMUST00000177499.7	0	Evi5l
1163	chr12	100187213	100187835	623	*	8.5	9.36	6.02	3.34	1.53e-10	1.26e-09	Promoter (<=1kb)	12	100187968	100193540	5573	1	100038378	ENSMUST00000146364.7	-133	Gm10433
1164	chr4	150914140	150914781	642	*	8.16	9.01	5.81	3.19	1.54e-10	1.26e-09	Promoter (<=1kb)	4	150914562	150934411	19850	1	21942	ENSMUST00000135169.7	0	Tnfrsf9
1165	chr16	52060901	52061640	740	*	8.31	9.15	6.08	3.06	1.54e-10	1.26e-09	Intron (ENSMUST00000114471.2/208650, intron 3 of 17)	16	52049653	52205385	155733	1	208650	ENSMUST00000227756.1	11248	Cblb
1166	chr10	21077084	21077660	577	*	7.31	8.18	4.82	3.36	1.55e-10	1.27e-09	Intron (ENSMUST00000105525.11/52906, intron 23 of 23)	10	21069845	21074406	4562	1	52906	ENSMUST00000215543.1	7239	Ahi1
1167	chr9	14280731	14281162	432	*	7.49	8.37	4.79	3.59	1.57e-10	1.28e-09	Intron (ENSMUST00000209187.1/75747, intron 1 of 8)	9	14276301	14333101	56801	1	75747	ENSMUST00000208222.1	4430	Sesn3
1168	chr10	88826516	88826925	410	*	6.42	7.29	3.87	3.42	1.57e-10	1.28e-09	Promoter (<=1kb)	10	88746607	88826804	80198	2	70683	ENSMUST00000004470.8	0	Utp20
1169	chr2	13718641	13719140	500	*	7.56	8.45	4.84	3.61	1.61e-10	1.31e-09	Intron (ENSMUST00000003509.9/241230, intron 3 of 7)	2	13657154	13793293	136140	2	241230	ENSMUST00000150781.1	74153	St8sia6
1170	chr3	85573831	85574427	597	*	8.02	8.87	5.65	3.23	1.61e-10	1.31e-09	Promoter (<=1kb)	3	85574119	85646579	72461	1	229487	ENSMUST00000107672.7	0	Gatb
1171	chr7	127287934	127288283	350	*	6.9	7.75	4.56	3.19	1.61e-10	1.31e-09	Exon (ENSMUST00000205924.1/ENSMUST00000205924.1, exon 1 of 3)	7	127296260	127335137	38878	1	16408	ENSMUST00000117762.7	-7977	Itgal
1172	chr9	45062640	45063067	428	*	6.82	7.66	4.54	3.12	1.61e-10	1.31e-09	3' UTR	9	45059249	45065653	6405	1	319742	ENSMUST00000187113.1	3391	Mpzl3
1173	chr8	64733290	64733980	691	*	8.56	9.46	5.69	3.77	1.61e-10	1.31e-09	Promoter (<=1kb)	8	64718139	64733792	15654	2	66234	ENSMUST00000034015.10	0	Msmo1
1174	chr11	74829818	74831071	1254	*	9.26	10.1	6.99	3.1	1.61e-10	1.31e-09	Promoter (<=1kb)	11	74830920	74845725	14806	1	17428	ENSMUST00000000291.8	0	Mnt
1175	chr11	57801166	57801711	546	*	7.57	8.44	4.96	3.48	1.61e-10	1.31e-09	Promoter (<=1kb)	11	57801637	57810217	8581	1	50724	ENSMUST00000020826.5	0	Sap30l
1176	chr11	3266050	3266784	735	*	7.67	8.53	5.32	3.21	1.62e-10	1.31e-09	Promoter (<=1kb)	11	3249907	3266393	16487	2	13494	ENSMUST00000020741.11	0	Drg1
1177	chrX	160501817	160502665	849	*	7.12	7.96	4.87	3.09	1.62e-10	1.31e-09	Promoter (<=1kb)	20	160502166	160591141	88976	1	110094	ENSMUST00000112377.7	0	Phka2
1178	chr8	72160592	72161751	1160	*	9.66	10.53	7.09	3.44	1.62e-10	1.31e-09	Promoter (<=1kb)	8	72161200	72183904	22705	1	17274	ENSMUST00000003121.8	0	Rab8a
1179	chr4	109105189	109105681	493	*	7.22	8.09	4.62	3.47	1.63e-10	1.32e-09	Promoter (2-3kb)	4	109087410	109108031	20622	2	100273	ENSMUST00000153714.7	2350	Osbpl9
1180	chr8	35628083	35628632	550	*	8.02	8.86	5.79	3.07	1.64e-10	1.32e-09	Intron (ENSMUST00000037666.5/52065, intron 1 of 2)	8	35607277	35677020	69744	1	52065	ENSMUST00000154989.1	20806	Mfhas1
1181	chr14	54893653	54894612	960	*	9.11	9.98	6.49	3.49	1.64e-10	1.32e-09	Promoter (<=1kb)	14	54894148	54898156	4009	1	54196	ENSMUST00000116476.8	0	Pabpn1
1182	chrX	85776574	85777064	491	*	7.39	8.26	4.89	3.37	1.64e-10	1.33e-09	Promoter (<=1kb)	20	85701937	85776624	74688	2	14933	ENSMUST00000142152.1	0	Gk
1183	chr10	80826101	80827094	994	*	9.02	9.88	6.51	3.38	1.65e-10	1.33e-09	Promoter (<=1kb)	10	80826656	80829290	2635	1	18245	ENSMUST00000060987.14	0	Oaz1
1184	chr4	116807235	116807938	704	*	8.13	8.98	5.76	3.22	1.65e-10	1.33e-09	Promoter (<=1kb)	4	116794310	116807548	13239	2	68276	ENSMUST00000106455.7	0	Toe1
1185	chr17	56672948	56673687	740	*	8.57	9.44	6	3.44	1.66e-10	1.34e-09	Promoter (<=1kb)	17	56673294	56707879	34586	1	71810	ENSMUST00000232975.1	0	Ranbp3
1186	chr2	132815798	132816357	560	*	7.72	8.58	5.3	3.28	1.67e-10	1.34e-09	Promoter (<=1kb)	2	132816141	132843895	27755	1	66634	ENSMUST00000028831.14	0	Mcm8
1187	chr3	9153594	9153959	366	*	7.33	8.19	4.92	3.27	1.67e-10	1.34e-09	Distal Intergenic	3	9061964	9071074	9111	1	75149	ENSMUST00000194792.1	91630	4930539M17Rik
1188	chr9	44532946	44533573	628	*	7.73	8.57	5.54	3.03	1.67e-10	1.34e-09	Intron (ENSMUST00000215293.1/12145, intron 2 of 3)	9	44514205	44526582	12378	2	12145	ENSMUST00000215661.1	-6364	Cxcr5
1189	chr14	19823353	19824177	825	*	7.97	8.79	5.83	2.96	1.68e-10	1.35e-09	Promoter (<=1kb)	14	19811351	19823824	12474	2	68045	ENSMUST00000022341.6	0	Rtraf
1190	chr9	96363671	96364907	1237	*	8.5	9.34	6.17	3.18	1.68e-10	1.35e-09	Promoter (<=1kb)	9	96332655	96364442	31788	2	11933	ENSMUST00000034983.6	0	Atp1b3
1191	chr5	115157809	115158941	1133	*	8.95	9.81	6.54	3.27	1.68e-10	1.35e-09	Promoter (<=1kb)	5	115142981	115158179	15199	2	109154	ENSMUST00000112121.5	0	Mlec
1192	chr11	6695051	6695709	659	*	8.56	9.44	5.89	3.55	1.69e-10	1.35e-09	Distal Intergenic	11	6716001	6720037	4037	2	626419	ENSMUST00000139769.1	24328	Gm11981
1193	chr6	71440003	71441506	1504	*	9.46	10.32	7.05	3.28	1.69e-10	1.35e-09	Promoter (<=1kb)	6	71388634	71440637	52004	2	68477	ENSMUST00000002292.14	0	Rmnd5a
1194	chr5	34369108	34370018	911	*	7.97	8.79	5.86	2.93	1.69e-10	1.35e-09	Promoter (<=1kb)	5	34369933	34486456	116524	1	231128	ENSMUST00000180376.7	0	Fam193a
1195	chr11	83291460	83291815	356	*	7.62	8.5	5.06	3.44	1.69e-10	1.35e-09	Promoter (<=1kb)	11	83291699	83294631	2933	1	613254	ENSMUST00000177150.1	0	AA465934
1196	chr11	118418593	118419461	869	*	8.08	8.91	5.9	3.02	1.69e-10	1.35e-09	Promoter (<=1kb)	11	118406289	118419052	12764	2	76025	ENSMUST00000106288.7	0	Cant1
1197	chr14	122557324	122557781	458	*	7.33	8.19	4.88	3.31	1.69e-10	1.35e-09	Exon (ENSMUST00000148172.1/110821, exon 2 of 5)	14	122534345	122650284	115940	1	110821	ENSMUST00000135578.7	22979	Pcca
1198	chr10	13008215	13008734	520	*	7.82	8.65	5.6	3.05	1.7e-10	1.35e-09	Promoter (2-3kb)	10	13005343	13009183	3841	1	66125	ENSMUST00000105139.4	2872	Sf3b5
1199	chr1	179545950	179546899	950	*	8.28	9.12	6	3.12	1.71e-10	1.36e-09	Promoter (<=1kb)	1	179528055	179546267	18213	2	15278	ENSMUST00000027769.5	0	Tfb2m
1200	chr19	42128901	42129701	801	*	8.04	8.89	5.75	3.14	1.71e-10	1.36e-09	Promoter (<=1kb)	19	42123273	42129059	5787	2	69534	ENSMUST00000018965.3	0	Avpi1
1201	chr1	106606925	106607334	410	*	7.52	8.35	5.34	3.01	1.71e-10	1.36e-09	Intron (ENSMUST00000112751.1/12043, intron 1 of 1)	1	106546496	106546631	136	2	102466254	ENSMUST00000183743.1	-60294	Mir3473f
1202	chr4	32148649	32149597	949	*	8.63	9.47	6.41	3.06	1.73e-10	1.37e-09	Distal Intergenic	4	32238804	32586104	347301	1	12014	ENSMUST00000108180.8	-89207	Bach2
1203	chr6	37481187	37481557	371	*	7.32	8.17	5.03	3.13	1.74e-10	1.38e-09	Distal Intergenic	6	37327255	37442146	114892	2	208647	ENSMUST00000041093.5	-39041	Creb3l2
1204	chr5	24908187	24909144	958	*	8	8.83	5.83	2.99	1.75e-10	1.38e-09	Promoter (<=1kb)	5	24862748	24908469	45722	2	108099	ENSMUST00000114975.7	0	Prkag2
1205	chr17	52162220	52163369	1150	*	9.37	10.25	6.75	3.5	1.75e-10	1.38e-09	Promoter (2-3kb)	17	52160143	52162844	2702	1	100503190	ENSMUST00000191539.1	2077	Gm19585
1206	chr9	107587254	107588168	915	*	8.92	9.79	6.43	3.36	1.75e-10	1.38e-09	Promoter (<=1kb)	9	107587642	107593038	5397	1	15983	ENSMUST00000010192.10	0	Ifrd2
1207	chr12	76254901	76255628	728	*	8.41	9.3	5.68	3.62	1.75e-10	1.38e-09	Promoter (<=1kb)	12	76255298	76319803	64506	1	108156	ENSMUST00000021443.6	0	Mthfd1
1208	chr9	114440503	114441176	674	*	7.79	8.64	5.5	3.14	1.76e-10	1.39e-09	Intron (ENSMUST00000063042.10/12091, intron 9 of 15)	9	114401108	114474898	73791	1	12091	ENSMUST00000217583.1	39395	Glb1
1209	chrX	95968421	95968982	562	*	7.26	8.12	4.75	3.37	1.77e-10	1.39e-09	Distal Intergenic	20	95949435	95956962	7528	2	76130	ENSMUST00000139717.1	-11459	Las1l
1210	chr3	37280906	37281562	657	*	6.97	7.83	4.53	3.3	1.77e-10	1.39e-09	Distal Intergenic	3	37308760	37312420	3661	2	207175	ENSMUST00000075537.6	30858	Cetn4
1211	chrX	60404671	60405029	359	*	6.99	7.85	4.53	3.32	1.77e-10	1.39e-09	Promoter (<=1kb)	20	60223293	60403981	180689	2	320940	ENSMUST00000101527.2	-690	Atp11c
1212	chr15	51865203	51865724	522	*	7.14	8	4.7	3.3	1.77e-10	1.39e-09	Promoter (<=1kb)	15	51786558	51865523	78966	2	68135	ENSMUST00000022925.9	0	Eif3h
1213	chr8	14985445	14986308	864	*	8	8.85	5.68	3.17	1.78e-10	1.4e-09	Intron (ENSMUST00000084207.11/234094, intron 26 of 28)	8	14990359	14991124	766	1	234094	ENSMUST00000162444.1	-4051	Arhgef10
1214	chr7	66689379	66690318	940	*	9.14	10	6.72	3.28	1.78e-10	1.4e-09	Promoter (<=1kb)	7	66644565	66689596	45032	2	117589	ENSMUST00000124899.7	0	Asb7
1215	chr1	161875890	161877390	1501	*	9.48	10.33	7.09	3.25	1.8e-10	1.41e-09	Promoter (<=1kb)	1	161816114	161876682	60569	2	226551	ENSMUST00000048377.10	0	Suco
1216	chr5	150664889	150666034	1146	*	9.12	9.98	6.65	3.33	1.82e-10	1.43e-09	Promoter (<=1kb)	5	150635972	150665612	29641	2	381695	ENSMUST00000118316.7	0	N4bp2l2
1217	chr1	136608293	136608832	540	*	8.08	8.96	5.41	3.55	1.83e-10	1.43e-09	Distal Intergenic	1	136624901	136630053	5153	1	226442	ENSMUST00000047734.14	-16069	Zfp281
1218	chr9	57866443	57866919	477	*	7.24	8.13	4.46	3.67	1.83e-10	1.43e-09	Distal Intergenic	9	57794687	57836793	42107	2	56380	ENSMUST00000098686.3	-29650	Arid3b
1219	chr5	99978556	99979579	1024	*	8.22	9.06	5.96	3.11	1.83e-10	1.43e-09	Promoter (<=1kb)	5	99955935	99978938	23004	2	11991	ENSMUST00000172361.7	0	Hnrnpd
1220	chrX	50874267	50874901	635	*	7.44	8.29	5.15	3.14	1.84e-10	1.44e-09	Intron (ENSMUST00000033444.10/70415, intron 3 of 11)	20	50878388	50891848	13461	1	70415	ENSMUST00000146956.1	-3487	Stk26
1221	chr12	55302472	55303330	859	*	7.69	8.52	5.49	3.04	1.84e-10	1.44e-09	Promoter (<=1kb)	12	55278991	55302998	24008	2	59032	ENSMUST00000021410.9	0	Ppp2r3c
1222	chr6	125039554	125039939	386	*	7.62	8.46	5.3	3.16	1.85e-10	1.44e-09	Promoter (<=1kb)	6	125039760	125049002	9243	1	28019	ENSMUST00000140131.7	0	Ing4
1223	chr11	40733381	40734081	701	*	8.27	9.12	5.93	3.19	1.85e-10	1.44e-09	Promoter (<=1kb)	11	40701395	40733422	32028	2	15366	ENSMUST00000020579.8	0	Hmmr
1224	chr18	7868423	7869707	1285	*	8.2	9.02	6.12	2.9	1.86e-10	1.45e-09	Promoter (<=1kb)	18	7868832	7926505	57674	1	225131	ENSMUST00000171042.7	0	Wac
1225	chr11	75486569	75487148	580	*	7.83	8.68	5.46	3.22	1.86e-10	1.45e-09	Promoter (<=1kb)	11	75486816	75509447	22632	1	192159	ENSMUST00000018449.10	0	Prpf8
1226	chr2	58156726	58157304	579	*	7.95	8.78	5.79	2.99	1.86e-10	1.45e-09	Promoter (<=1kb)	2	58134066	58156797	22732	2	227929	ENSMUST00000131443.7	0	Cytip
1227	chr4	129624293	129624637	345	*	7.32	8.2	4.74	3.46	1.87e-10	1.45e-09	Promoter (<=1kb)	4	129619274	129623947	4674	2	66264	ENSMUST00000030586.14	-346	Ccdc28b
1228	chr14	46818742	46819089	348	*	7.38	8.25	4.89	3.36	1.87e-10	1.45e-09	Promoter (<=1kb)	14	46811479	46818419	6941	2	63985	ENSMUST00000226333.1	-323	Gmfb
1229	chr5	111059376	111059748	373	*	6.89	7.73	4.67	3.06	1.87e-10	1.45e-09	Intron (ENSMUST00000040111.9/209683, intron 2 of 23)	5	111004144	111004252	109	1	735278	ENSMUST00000102208.1	55232	Mir701
1230	chr1	180812988	180814496	1509	*	8.79	9.62	6.59	3.03	1.88e-10	1.46e-09	Promoter (<=1kb)	1	180800832	180813632	12801	2	15078	ENSMUST00000161308.7	0	H3f3a
1231	chr3	90213368	90213901	534	*	7.7	8.54	5.4	3.15	1.9e-10	1.47e-09	Promoter (<=1kb)	3	90213059	90213645	587	2	100043813	ENSMUST00000196196.1	0	Rps27rt
1232	chr9	95279814	95280345	532	*	6.93	7.79	4.55	3.24	1.9e-10	1.47e-09	Distal Intergenic	9	95399292	95406722	7431	2	54371	ENSMUST00000036267.7	126377	Chst2
1233	chr11	61266763	61267517	755	*	8.36	9.21	6	3.21	1.91e-10	1.47e-09	Promoter (<=1kb)	11	61223417	61267185	43769	2	11671	ENSMUST00000066277.9	0	Aldh3a2
1234	chr13	107889680	107891628	1949	*	9.56	10.4	7.31	3.09	1.91e-10	1.47e-09	Promoter (<=1kb)	13	107724617	107890064	165448	2	67263	ENSMUST00000225822.1	0	Zswim6
1235	chr6	66534953	66535760	808	*	8.43	9.28	6.1	3.17	1.91e-10	1.47e-09	Promoter (<=1kb)	6	66535390	66547220	11831	1	56150	ENSMUST00000116605.7	0	Mad2l1
1236	chrX	163908591	163909655	1065	*	8.15	9.03	5.58	3.45	1.91e-10	1.47e-09	Promoter (<=1kb)	20	163909017	163933666	24650	1	108012	ENSMUST00000069041.14	0	Ap1s2
1237	chr9	62972166	62972668	503	*	6.95	7.77	4.82	2.95	1.92e-10	1.48e-09	Intron (ENSMUST00000098651.5/56469, intron 1 of 13)	9	62878368	62980879	102512	2	56469	ENSMUST00000098651.5	8211	Pias1
1238	chr7	80802777	80803680	904	*	8.13	8.97	5.94	3.03	1.93e-10	1.48e-09	Promoter (<=1kb)	7	80711583	80803416	91834	2	29875	ENSMUST00000167377.2	0	Iqgap1
1239	chr6	87671957	87672465	509	*	8.06	8.92	5.65	3.27	1.93e-10	1.48e-09	Promoter (<=1kb)	6	87628424	87672147	43724	2	72103	ENSMUST00000065997.4	0	Aplf
1240	chr11	96441396	96441888	493	*	7.3	8.16	4.88	3.27	1.93e-10	1.48e-09	Distal Intergenic	11	96448323	96464547	16225	2	100038600	ENSMUST00000153012.1	22659	Gm11529
1241	chr11	54955654	54956421	768	*	8.4	9.25	6.05	3.2	1.94e-10	1.49e-09	Promoter (<=1kb)	11	54910785	54956122	45338	2	57783	ENSMUST00000108889.9	0	Tnip1
1242	chr6	91116211	91117170	960	*	8.63	9.48	6.28	3.21	1.94e-10	1.49e-09	Promoter (<=1kb)	6	91013068	91116829	103762	2	54563	ENSMUST00000032179.13	0	Nup210
1243	chr19	32292518	32292815	298	*	6.38	7.25	3.78	3.47	1.94e-10	1.49e-09	Promoter (2-3kb)	19	32220587	32289579	68993	2	208449	ENSMUST00000124483.1	-2939	Sgms1
1244	chr19	53433916	53434452	537	*	7.87	8.72	5.49	3.24	1.94e-10	1.49e-09	Distal Intergenic	19	53444014	53451491	7478	2	381232	ENSMUST00000180667.2	17039	Mirt1
1245	chr11	65787742	65788604	863	*	7.78	8.6	5.66	2.94	1.94e-10	1.49e-09	Promoter (<=1kb)	11	65688243	65788297	100055	2	26398	ENSMUST00000046963.9	0	Map2k4
1246	chr13	47105738	47106693	956	*	7.66	8.5	5.49	3	1.94e-10	1.49e-09	Promoter (<=1kb)	13	47084782	47106190	21409	2	110052	ENSMUST00000021807.12	0	Dek
1247	chr18	3336705	3338144	1440	*	9.29	10.15	6.9	3.24	1.95e-10	1.49e-09	Promoter (<=1kb)	18	3266354	3337679	71326	2	12916	ENSMUST00000150235.7	0	Crem
1248	chr2	18765671	18766071	401	*	7.69	8.55	5.25	3.31	1.96e-10	1.5e-09	Distal Intergenic	2	18742715	18760862	18148	2	100041479	ENSMUST00000174811.1	-4809	Gm3363
1249	chr5	107756092	107756527	436	*	6.92	7.78	4.54	3.24	1.99e-10	1.52e-09	Intron (ENSMUST00000112642.7/14020, intron 17 of 17)	5	107721606	107726036	4431	2	14581	ENSMUST00000159263.2	-30056	Gfi1
1250	chr5	122948959	122949601	643	*	8.27	9.12	5.95	3.17	2e-10	1.53e-09	Promoter (<=1kb)	5	122932658	122947994	15337	2	30841	ENSMUST00000143273.7	-965	Kdm2b
1251	chr6	34877645	34878332	688	*	7.72	8.56	5.48	3.08	2.01e-10	1.53e-09	Promoter (<=1kb)	6	34871771	34878021	6251	2	78412	ENSMUST00000055097.10	0	Cyren
1252	chr6	83831216	83832099	884	*	9.02	9.88	6.51	3.37	2.01e-10	1.53e-09	Promoter (<=1kb)	6	83805401	83831741	26341	2	232164	ENSMUST00000058383.8	0	Paip2b
1253	chr11	5415731	5416492	762	*	7.97	8.82	5.64	3.18	2.01e-10	1.53e-09	Intron (ENSMUST00000109867.7/407821, intron 1 of 8)	11	5276324	5444847	168524	2	407821	ENSMUST00000109867.7	28355	Znrf3
1254	chr15	90224033	90224727	695	*	7.62	8.48	5.22	3.25	2.01e-10	1.53e-09	Promoter (<=1kb)	15	90224360	90224412	53	1	102466838	ENSMUST00000183650.1	0	Mir7648
1255	chr6	51545238	51545862	625	*	7.12	7.97	4.83	3.13	2.03e-10	1.54e-09	Promoter (<=1kb)	6	51544566	51589043	44478	1	71982	ENSMUST00000149024.1	672	Snx10
1256	chr19	23323133	23323538	406	*	7.3	8.14	5	3.14	2.03e-10	1.54e-09	Intron (ENSMUST00000036069.7/71738, intron 11 of 13)	19	23208723	23273897	65175	2	226026	ENSMUST00000223934.1	-49236	Smc5
1257	chr6	145120630	145121445	816	*	8.21	9.08	5.75	3.33	2.04e-10	1.55e-09	Promoter (<=1kb)	6	145121739	145174934	53196	1	16970	ENSMUST00000032396.12	-294	Lrmp
1258	chr15	6726424	6726812	389	*	7.03	7.91	4.39	3.53	2.05e-10	1.55e-09	Intron (ENSMUST00000228918.1/78757, intron 2 of 9)	15	6708383	6800401	92019	1	78757	ENSMUST00000061656.7	18041	Rictor
1259	chr11	49722730	49723028	299	*	6.63	7.47	4.43	3.04	2.05e-10	1.55e-09	Distal Intergenic	11	49671503	49712723	41221	2	104625	ENSMUST00000145353.7	-10007	Cnot6
1260	chr3	20034725	20035441	717	*	8.48	9.34	6.03	3.31	2.06e-10	1.56e-09	Promoter (<=1kb)	3	19995945	20035315	39371	2	12807	ENSMUST00000012580.12	0	Hps3
1261	chr16	91490852	91491234	383	*	7.22	8.07	4.91	3.16	2.07e-10	1.56e-09	Promoter (1-2kb)	16	91492649	91499480	6832	1	15975	ENSMUST00000231604.1	-1415	Ifnar1
1262	chr19	60874108	60874715	608	*	7.63	8.49	5.2	3.29	2.07e-10	1.57e-09	Promoter (<=1kb)	19	60864051	60874556	10506	2	11757	ENSMUST00000025961.6	0	Prdx3
1263	chr2	35132031	35132559	529	*	7.26	8.11	4.97	3.14	2.08e-10	1.57e-09	Promoter (<=1kb)	2	35132234	35160636	28403	1	26920	ENSMUST00000113034.7	0	Cntrl
1264	chr13	96510647	96511051	405	*	6.95	7.82	4.39	3.43	2.09e-10	1.57e-09	Intron (ENSMUST00000022172.11/27015, intron 3 of 14)	13	96482170	96519160	36991	2	27015	ENSMUST00000091387.3	8109	Polk
1265	chr7	114562484	114563170	687	*	8.1	8.93	5.97	2.95	2.09e-10	1.57e-09	Promoter (<=1kb)	7	114549682	114562890	13209	2	244209	ENSMUST00000211506.1	0	Cyp2r1
1266	chr16	45251742	45252503	762	*	8.34	9.18	6.04	3.14	2.09e-10	1.58e-09	3' UTR	16	45224337	45251258	26922	1	208154	ENSMUST00000063654.5	27405	Btla
1267	chr18	67774476	67775604	1129	*	8.83	9.67	6.55	3.12	2.1e-10	1.58e-09	Promoter (<=1kb)	18	67774876	67795487	20612	1	72124	ENSMUST00000025421.8	0	Seh1l
1268	chr17	42887260	42887752	493	*	6.97	7.81	4.77	3.03	2.11e-10	1.58e-09	Distal Intergenic	17	42816264	42876665	60402	2	12488	ENSMUST00000233195.1	-10595	Cd2ap
1269	chr2	71211549	71212022	474	*	7.34	8.17	5.12	3.05	2.11e-10	1.58e-09	Promoter (<=1kb)	2	71211706	71263298	51593	1	13427	ENSMUST00000112142.7	0	Dync1i2
1270	chr11	59163265	59163873	609	*	7.99	8.84	5.68	3.15	2.12e-10	1.59e-09	Promoter (<=1kb)	11	59155369	59163739	8371	2	216792	ENSMUST00000054523.5	0	Iba57
1271	chr18	40219135	40219643	509	*	7.56	8.44	4.89	3.55	2.14e-10	1.61e-09	Promoter (<=1kb)	18	40203896	40219429	15534	2	67180	ENSMUST00000025364.5	0	Yipf5
1272	chr12	55079826	55080827	1002	*	8.09	8.93	5.81	3.12	2.14e-10	1.61e-09	Promoter (<=1kb)	12	55080262	55115367	35106	1	24067	ENSMUST00000220578.1	0	Srp54a
1273	chr3	131208355	131208994	640	*	7.97	8.82	5.58	3.24	2.15e-10	1.61e-09	Intron (ENSMUST00000029611.13/16842, intron 11 of 11)	3	131245101	131272024	26924	2	15107	ENSMUST00000152427.1	63030	Hadh
1274	chr3	65392358	65392875	518	*	7.7	8.58	5.04	3.55	2.16e-10	1.61e-09	Promoter (<=1kb)	3	65379655	65392623	12969	2	67437	ENSMUST00000029414.11	0	Ssr3
1275	chr7	27178389	27179198	810	*	8.65	9.5	6.37	3.13	2.16e-10	1.61e-09	Promoter (<=1kb)	7	27168424	27178896	10473	2	19342	ENSMUST00000093040.12	0	Rab4b
1276	chr9	22225533	22226223	691	*	8.1	8.97	5.6	3.37	2.16e-10	1.62e-09	Promoter (<=1kb)	9	22225714	22240095	14382	1	235047	ENSMUST00000215902.1	0	Zfp809
1277	chr11	61647079	61647844	766	*	8.58	9.44	6.18	3.26	2.17e-10	1.62e-09	Distal Intergenic	11	61653265	61672784	19520	1	71520	ENSMUST00000004959.2	-5421	Grap
1278	chr16	52142872	52143595	724	*	7.67	8.49	5.61	2.88	2.17e-10	1.62e-09	Exon (ENSMUST00000114471.2/208650, exon 9 of 18)	16	52152526	52156661	4136	1	208650	ENSMUST00000228247.1	-8931	Cblb
1279	chr19	44280729	44281350	622	*	7.18	8.04	4.82	3.21	2.17e-10	1.62e-09	Distal Intergenic	19	44293674	44306864	13191	1	20250	ENSMUST00000026221.6	-12324	Scd2
1280	chr4	133813125	133814725	1601	*	8.96	9.79	6.77	3.02	2.18e-10	1.62e-09	Distal Intergenic	4	133850557	133860930	10374	2	20111	ENSMUST00000173989.7	46205	Rps6ka1
1281	chr3	58525357	58526133	777	*	8.53	9.37	6.22	3.15	2.18e-10	1.63e-09	Promoter (<=1kb)	3	58525821	58557501	31681	1	229317	ENSMUST00000029387.14	0	Eif2a
1282	chr16	45223480	45224252	773	*	7.62	8.44	5.54	2.9	2.19e-10	1.63e-09	Promoter (<=1kb)	16	45224315	45252892	28578	1	208154	ENSMUST00000102802.9	-63	Btla
1283	chr12	85454948	85455770	823	*	8.46	9.33	5.87	3.46	2.19e-10	1.63e-09	Distal Intergenic	12	85473890	85477273	3384	1	14281	ENSMUST00000021674.6	-18120	Fos
1284	chr1	172632620	172633360	741	*	8.13	8.98	5.8	3.18	2.2e-10	1.63e-09	Promoter (<=1kb)	1	172630764	172632962	2199	2	68440	ENSMUST00000027826.6	0	Dusp23
1285	chr1	80665224	80665583	360	*	7.14	7.99	4.76	3.23	2.21e-10	1.64e-09	Promoter (<=1kb)	1	80501553	80665309	163757	2	210293	ENSMUST00000187774.6	0	Dock10
1286	chr16	52031019	52032268	1250	*	9.14	9.98	6.85	3.13	2.21e-10	1.64e-09	Promoter (<=1kb)	16	52031225	52208048	176824	1	208650	ENSMUST00000114471.2	0	Cblb
1287	chr7	125190033	125190486	454	*	7.47	8.33	5.06	3.27	2.22e-10	1.64e-09	Distal Intergenic	7	125284025	125338272	54248	2	71208	ENSMUST00000205794.1	147786	4933440M02Rik
1288	chr2	71055289	71056158	870	*	8.48	9.33	6.11	3.22	2.22e-10	1.64e-09	Promoter (<=1kb)	2	70964561	71055583	91023	2	228019	ENSMUST00000100037.8	0	Mettl8
1289	chr2	120403818	120404482	665	*	7.27	8.12	4.93	3.2	2.23e-10	1.65e-09	Promoter (<=1kb)	2	120355312	120404069	48758	2	211499	ENSMUST00000090042.11	0	Tmem87a
1290	chr15	81465989	81466998	1010	*	8.66	9.53	6.07	3.47	2.23e-10	1.65e-09	Promoter (<=1kb)	15	81466296	81476369	10074	1	56438	ENSMUST00000023036.6	0	Rbx1
1291	chr6	21949226	21950336	1111	*	9.16	10.04	6.53	3.51	2.24e-10	1.65e-09	Promoter (<=1kb)	6	21949571	21976038	26468	1	71777	ENSMUST00000031680.9	0	Ing3
1292	chr14	70272242	70272881	640	*	7.71	8.56	5.32	3.25	2.24e-10	1.65e-09	Intron (ENSMUST00000228911.1/19057, intron 1 of 14)	14	70217865	70289277	71413	2	19057	ENSMUST00000228911.1	16396	Ppp3cc
1293	chr1	144248985	144249297	313	*	6.48	7.32	4.2	3.13	2.24e-10	1.65e-09	Promoter (<=1kb)	1	144242296	144249242	6947	2	50778	ENSMUST00000189061.6	0	Rgs1
1294	chr1	9747855	9748743	889	*	8.82	9.7	6.08	3.63	2.25e-10	1.66e-09	Promoter (<=1kb)	1	9718622	9748382	29761	2	70675	ENSMUST00000057438.6	0	Vcpip1
1295	chr5	107724719	107726438	1720	*	8.95	9.79	6.72	3.07	2.27e-10	1.67e-09	Promoter (<=1kb)	5	107716657	107725805	9149	2	14581	ENSMUST00000159164.8	0	Gfi1
1296	chr5	124034286	124034923	638	*	8.11	8.98	5.6	3.37	2.28e-10	1.68e-09	Promoter (2-3kb)	5	124004641	124032270	27630	2	330192	ENSMUST00000040967.8	-2016	Vps37b
1297	chr1	176813855	176815129	1275	*	8.91	9.76	6.56	3.2	2.28e-10	1.68e-09	Promoter (<=1kb)	1	176733662	176814067	80406	2	545389	ENSMUST00000195717.5	0	Cep170
1298	chr1	134494425	134495241	817	*	8.24	9.08	5.98	3.1	2.29e-10	1.69e-09	Promoter (<=1kb)	1	134494648	134508774	14127	1	98710	ENSMUST00000047978.8	0	Rabif
1299	chr3	145916826	145917285	460	*	7.68	8.53	5.3	3.24	2.3e-10	1.69e-09	Distal Intergenic	3	145924262	145934356	10095	1	12042	ENSMUST00000029842.8	-6977	Bcl10
1300	chr1	178405652	178406886	1235	*	8.45	9.29	6.25	3.03	2.3e-10	1.69e-09	Promoter (<=1kb)	1	178406085	178437450	31366	1	68226	ENSMUST00000194861.1	0	Efcab2
1301	chr3	90254060	90254660	601	*	7.52	8.36	5.32	3.04	2.31e-10	1.69e-09	Promoter (<=1kb)	3	90254163	90264125	9963	1	74343	ENSMUST00000029545.14	0	Crtc2
1302	chr18	31633969	31635306	1338	*	9.5	10.35	7.12	3.23	2.32e-10	1.7e-09	Promoter (<=1kb)	18	31634371	31636611	2241	1	269003	ENSMUST00000234760.1	0	Sap130
1303	chr18	73571830	73573119	1290	*	9.53	10.4	7.09	3.3	2.32e-10	1.7e-09	Promoter (<=1kb)	18	73573044	73592575	19532	1	240396	ENSMUST00000091852.4	0	Mex3c
1304	chr18	32311631	32312082	452	*	7.77	8.62	5.41	3.21	2.34e-10	1.71e-09	Distal Intergenic	18	32257269	32270091	12823	1	13872	ENSMUST00000129023.1	54362	Ercc3
1305	chr19	5388294	5389089	796	*	7.8	8.64	5.58	3.06	2.34e-10	1.71e-09	Promoter (<=1kb)	19	5377523	5388703	11181	2	20227	ENSMUST00000044207.4	0	Sart1
1306	chr15	55828574	55829367	794	*	8.05	8.87	6	2.87	2.35e-10	1.72e-09	Intron (ENSMUST00000039769.12/20649, intron 1 of 6)	15	55791938	55906310	114373	2	20649	ENSMUST00000140574.1	76943	Sntb1
1307	chr1	172147831	172148525	695	*	7.78	8.61	5.53	3.08	2.36e-10	1.72e-09	Promoter (<=1kb)	1	172148084	172194794	46711	1	98193	ENSMUST00000193638.5	0	Dcaf8
1308	chr18	36559616	36561504	1889	*	9.88	10.74	7.51	3.23	2.36e-10	1.72e-09	Promoter (<=1kb)	18	36559987	36583681	23695	1	108857	ENSMUST00000134146.7	0	Ankhd1
1309	chr4	40142786	40143892	1107	*	9.26	10.11	6.96	3.15	2.36e-10	1.72e-09	Promoter (<=1kb)	4	40143081	40198338	55258	1	11428	ENSMUST00000102973.3	0	Aco1
1310	chr10	39793280	39793599	320	*	6.67	7.51	4.43	3.08	2.36e-10	1.72e-09	Intron (ENSMUST00000019986.12/19714, intron 3 of 31)	10	39825131	39875208	50078	1	19714	ENSMUST00000139803.1	-31532	Rev3l
1311	chr17	57247320	57248680	1361	*	9.33	10.2	6.77	3.44	2.36e-10	1.72e-09	Promoter (<=1kb)	17	57234635	57247672	13038	2	78308	ENSMUST00000233568.1	0	Gpr108
1312	chr3	21961804	21962617	814	*	7.5	8.34	5.28	3.06	2.38e-10	1.73e-09	Distal Intergenic	3	22076652	22216594	139943	1	81004	ENSMUST00000193734.5	-114035	Tbl1xr1
1313	chr4	138304345	138305101	757	*	8.33	9.18	6	3.18	2.4e-10	1.74e-09	Promoter (<=1kb)	4	138304730	138312628	7899	1	13200	ENSMUST00000030538.4	0	Ddost
1314	chr1	173490836	173491477	642	*	7.99	8.82	5.78	3.04	2.4e-10	1.74e-09	5' UTR	1	173455354	173466032	10679	1	383619	ENSMUST00000166137.2	35482	Aim2
1315	chr1	191384767	191385167	401	*	6.88	7.72	4.6	3.12	2.42e-10	1.75e-09	Promoter (<=1kb)	1	191356334	191385326	28993	2	226849	ENSMUST00000195605.5	159	Ppp2r5a
1316	chr14	75769085	75769779	695	*	8.12	8.99	5.59	3.4	2.42e-10	1.76e-09	Promoter (2-3kb)	14	75768916	75772328	3413	2	67554	ENSMUST00000227621.1	2549	Slc25a30
1317	chr1	180390290	180391158	869	*	8.08	8.92	5.83	3.08	2.43e-10	1.76e-09	Intron (ENSMUST00000070181.6/320404, intron 2 of 7)	1	180330485	180424802	94318	1	320404	ENSMUST00000070181.6	59805	Itpkb
1318	chr11	72441037	72441761	725	*	7.56	8.4	5.29	3.11	2.43e-10	1.76e-09	Promoter (<=1kb)	11	72441355	72451768	10414	1	18432	ENSMUST00000045633.5	0	Mybbp1a
1319	chr6	71831108	71831995	888	*	8.83	9.69	6.41	3.28	2.44e-10	1.76e-09	Promoter (<=1kb)	6	71831331	71875244	43914	1	76614	ENSMUST00000064062.12	0	Immt
1320	chr19	7039192	7040717	1526	*	9.73	10.58	7.4	3.18	2.45e-10	1.77e-09	Promoter (<=1kb)	19	7020702	7039967	19266	2	20867	ENSMUST00000025918.8	0	Stip1
1321	chr12	99610288	99611209	922	*	8.48	9.32	6.21	3.11	2.45e-10	1.77e-09	Intron (ENSMUST00000222797.1/102639404, intron 2 of 3)	12	99626053	99627974	1922	2	73457	ENSMUST00000185726.1	16765	1700064M15Rik
1322	chr9	63738080	63739195	1116	*	8.42	9.26	6.18	3.08	2.46e-10	1.77e-09	Intron (ENSMUST00000034973.9/17127, intron 1 of 8)	9	63667813	63743265	75453	2	17127	ENSMUST00000137065.1	4070	Smad3
1323	chr7	117428715	117429342	628	*	8.21	9.09	5.62	3.47	2.46e-10	1.77e-09	Intron (ENSMUST00000160035.7/233781, intron 1 of 6)	7	117475492	117549359	73868	1	233781	ENSMUST00000161889.1	-46150	Xylt1
1324	chr12	103421199	103421653	455	*	7.11	7.94	4.97	2.97	2.47e-10	1.78e-09	Exon (ENSMUST00000220705.1/27225, exon 2 of 2)	12	103408196	103417335	9140	2	27225	ENSMUST00000222782.1	-3864	Ddx24
1325	chr11	98747083	98747690	608	*	7.3	8.18	4.67	3.51	2.48e-10	1.78e-09	Promoter (2-3kb)	11	98744233	98753777	9545	1	21833	ENSMUST00000150693.1	2850	Thra
1326	chr1	106171258	106172020	763	*	8.59	9.45	6.19	3.26	2.5e-10	1.79e-09	Promoter (<=1kb)	1	106152625	106171524	18900	2	626049	ENSMUST00000190105.1	0	Gm20753
1327	chr3	36853885	36854391	507	*	7.27	8.13	4.89	3.24	2.51e-10	1.8e-09	Distal Intergenic	3	36863104	36890341	27238	1	229227	ENSMUST00000198742.4	-8713	4932438A13Rik
1328	chr11	6365858	6366274	417	*	7.59	8.46	5.07	3.39	2.51e-10	1.8e-09	Distal Intergenic	11	6389074	6406158	17085	1	52915	ENSMUST00000109787.7	-22800	Zmiz2
1329	chr10	19209725	19210062	338	*	6.26	7.15	3.55	3.59	2.53e-10	1.81e-09	Distal Intergenic	10	19167238	19206702	39465	1	100504265	ENSMUST00000216683.1	42487	Gm20139
1330	chr10	111234460	111234823	364	*	7.1	7.95	4.74	3.22	2.53e-10	1.81e-09	Promoter (<=1kb)	10	111233629	111248449	14821	1	237542	ENSMUST00000217693.1	831	Osbpl8
1331	chr2	91526586	91527083	498	*	6.9	7.76	4.5	3.25	2.53e-10	1.81e-09	Promoter (<=1kb)	2	91526762	91620664	93903	1	75786	ENSMUST00000111338.9	0	Ckap5
1332	chr11	120086432	120087110	679	*	7.84	8.68	5.58	3.1	2.54e-10	1.82e-09	Promoter (<=1kb)	11	120064430	120086827	22398	2	12009	ENSMUST00000106227.7	0	Cep131
1333	chr10	96201069	96201762	694	*	7.42	8.25	5.21	3.04	2.56e-10	1.83e-09	Distal Intergenic	10	96226020	96248866	22847	1	74881	ENSMUST00000219638.1	-24258	4930459C07Rik
1334	chr12	24593014	24593774	761	*	8.27	9.14	5.79	3.34	2.56e-10	1.83e-09	Intron (ENSMUST00000085553.12/195733, intron 8 of 15)	12	24580749	24617391	36643	1	195733	ENSMUST00000020985.8	12265	Grhl1
1335	chr5	114897201	114897702	502	*	6.8	7.63	4.58	3.05	2.57e-10	1.84e-09	Promoter (<=1kb)	5	114897576	114900283	2708	1	23962	ENSMUST00000137828.1	0	Oasl2
1336	chr8	84893679	84894066	388	*	7.25	8.13	4.6	3.53	2.6e-10	1.85e-09	Promoter (<=1kb)	8	84886393	84893917	7525	2	270076	ENSMUST00000003907.13	0	Gcdh
1337	chr4	6958157	6958680	524	*	6.92	7.75	4.75	2.99	2.6e-10	1.85e-09	Intron (ENSMUST00000039987.3/252838, intron 1 of 8)	4	6820694	6990483	169790	2	252838	ENSMUST00000150082.1	31803	Tox
1338	chr4	59581143	59582069	927	*	8.3	9.13	6.08	3.05	2.6e-10	1.85e-09	Promoter (<=1kb)	4	59581563	59618689	37127	1	72479	ENSMUST00000030078.11	0	Hsdl2
1339	chr12	28834287	28834768	482	*	7.35	8.18	5.19	3	2.61e-10	1.86e-09	Intron (ENSMUST00000221877.1/380752, intron 4 of 8)	12	28857312	28867123	9812	1	380752	ENSMUST00000221574.1	-22544	Eipr1
1340	chr11	21222671	21223281	611	*	7.22	8.06	4.96	3.1	2.62e-10	1.86e-09	Distal Intergenic	11	21239281	21321122	81842	1	245944	ENSMUST00000109578.7	-16000	Vps54
1341	chr11	120823507	120824938	1432	*	9.01	9.85	6.77	3.09	2.62e-10	1.86e-09	Promoter (<=1kb)	11	120805846	120824547	18702	2	14104	ENSMUST00000055655.8	0	Fasn
1342	chr9	57130538	57131440	903	*	7.99	8.82	5.86	2.95	2.63e-10	1.87e-09	Promoter (<=1kb)	9	57130690	57134155	3466	1	73744	ENSMUST00000161393.7	0	Man2c1
1343	chr9	50768055	50768758	704	*	8.58	9.44	6.17	3.27	2.63e-10	1.87e-09	Promoter (<=1kb)	9	50768236	50773348	5113	1	382137	ENSMUST00000042391.12	0	Fdxacb1
1344	chr4	44233839	44234534	696	*	6.91	7.74	4.73	3.01	2.64e-10	1.87e-09	Promoter (<=1kb)	4	44152434	44233789	81356	2	73469	ENSMUST00000153116.1	-50	Rnf38
1345	chr13	99344361	99344972	612	*	7.66	8.51	5.28	3.23	2.66e-10	1.88e-09	Promoter (<=1kb)	13	99344786	99415562	70777	1	218506	ENSMUST00000052249.6	0	Mrps27
1346	chr18	21001314	21002293	980	*	8.73	9.57	6.47	3.1	2.66e-10	1.88e-09	Promoter (<=1kb)	18	21001341	21027535	26195	1	56515	ENSMUST00000234107.1	0	Rnf138
1347	chr2	11778138	11778830	693	*	7.75	8.59	5.5	3.09	2.66e-10	1.88e-09	Promoter (<=1kb)	2	11778491	11790325	11835	1	320816	ENSMUST00000056108.11	0	Ankrd16
1348	chr2	14073500	14074356	857	*	7.76	8.57	5.69	2.88	2.67e-10	1.88e-09	Promoter (<=1kb)	2	14074098	14149634	75537	1	20844	ENSMUST00000102960.10	0	Stam
1349	chr11	53350373	53351247	875	*	7.39	8.22	5.27	2.95	2.67e-10	1.89e-09	Promoter (<=1kb)	11	53350833	53421830	70998	1	93736	ENSMUST00000060945.11	0	Aff4
1350	chr17	66101083	66102319	1237	*	8.63	9.46	6.45	3.01	2.67e-10	1.89e-09	Promoter (<=1kb)	17	66078638	66101559	22922	2	72900	ENSMUST00000143987.8	0	Ndufv2
1351	chr15	100551759	100552241	483	*	7.28	8.16	4.57	3.6	2.69e-10	1.9e-09	Promoter (<=1kb)	15	100502747	100552008	49262	2	21422	ENSMUST00000229696.1	0	Tfcp2
1352	chr12	117843526	117844191	666	*	6.93	7.77	4.73	3.04	2.7e-10	1.91e-09	Promoter (<=1kb)	12	117843884	117873757	29874	1	217946	ENSMUST00000176735.7	0	Cdca7l
1353	chr3	69177241	69177878	638	*	7.99	8.83	5.71	3.12	2.71e-10	1.91e-09	Distal Intergenic	3	69222419	69223618	1200	1	71619	ENSMUST00000183126.1	-44541	Arl14
1354	chr16	51719602	51720015	414	*	6.9	7.74	4.66	3.07	2.71e-10	1.91e-09	Distal Intergenic	16	51982484	51985785	3302	2	629091	ENSMUST00000231890.1	265770	Gm29686
1355	chr9	123020929	123021628	700	*	7.69	8.53	5.47	3.06	2.71e-10	1.91e-09	Promoter (<=1kb)	9	123021418	123045019	23602	1	331046	ENSMUST00000217036.1	0	Tgm4
1356	chr7	101896148	101896854	707	*	8.19	9.05	5.83	3.21	2.72e-10	1.91e-09	Promoter (<=1kb)	7	101896340	101899540	3201	1	75430	ENSMUST00000035395.13	0	Anapc15
1357	chr4	139573942	139575243	1302	*	9.09	9.94	6.67	3.27	2.73e-10	1.92e-09	Promoter (<=1kb)	4	139574720	139620382	45663	1	212632	ENSMUST00000174078.1	0	Iffo2
1358	chrX	167091909	167092291	383	*	7.02	7.9	4.41	3.49	2.73e-10	1.92e-09	Intron (ENSMUST00000146929.1/ENSMUST00000146929.1, intron 3 of 3)	20	167063336	167070380	7045	2	667794	ENSMUST00000126769.7	-21529	Gm8817
1359	chr12	16006399	16007213	815	*	8.15	8.98	5.99	2.99	2.74e-10	1.92e-09	Exon (ENSMUST00000223158.1/ENSMUST00000223158.1, exon 3 of 10)	12	15793318	15816922	23605	2	217410	ENSMUST00000221518.1	-189477	Trib2
1360	chr16	75766582	75767220	639	*	7.95	8.78	5.79	2.98	2.75e-10	1.93e-09	Promoter (<=1kb)	16	75745431	75767104	21674	2	110920	ENSMUST00000232633.1	0	Hspa13
1361	chr9	65541517	65541979	463	*	7.15	8	4.85	3.15	2.76e-10	1.94e-09	Distal Intergenic	9	65557002	65562164	5163	2	102595	ENSMUST00000213652.1	20185	Plekho2
1362	chr13	21779309	21779771	463	*	7.16	7.98	5.01	2.98	2.77e-10	1.94e-09	Promoter (<=1kb)	13	21779883	21780625	743	2	56702	ENSMUST00000080511.2	854	H1f5
1363	chr1	10039596	10040273	678	*	7.36	8.19	5.2	2.99	2.78e-10	1.94e-09	Promoter (<=1kb)	1	10039767	10058872	19106	1	211660	ENSMUST00000191521.6	0	Cspp1
1364	chr2	134643598	134644318	721	*	7.63	8.46	5.44	3.02	2.78e-10	1.94e-09	Promoter (<=1kb)	2	134594185	134644145	49961	2	52837	ENSMUST00000038228.10	0	Tmx4
1365	chr12	25155347	25155774	428	*	7.1	7.97	4.57	3.4	2.79e-10	1.95e-09	Intron (ENSMUST00000223481.1/ENSMUST00000223481.1, intron 1 of 2)	12	25129174	25134931	5758	1	432641	ENSMUST00000223429.1	26173	Gm17746
1366	chr16	32078979	32079576	598	*	7.77	8.62	5.42	3.2	2.79e-10	1.95e-09	Promoter (<=1kb)	16	32016290	32079342	63053	2	224105	ENSMUST00000023467.8	0	Pak2
1367	chr13	45924471	45925047	577	*	7.6	8.47	5.05	3.42	2.8e-10	1.95e-09	Intron (ENSMUST00000091628.10/20238, intron 2 of 7)	13	45556429	45964957	408529	2	20238	ENSMUST00000167708.3	39910	Atxn1
1368	chr11	60046057	60046730	674	*	8.03	8.87	5.8	3.08	2.8e-10	1.95e-09	Promoter (<=1kb)	11	59970614	60046477	75864	2	18618	ENSMUST00000000310.13	0	Pemt
1369	chr8	70760449	70761505	1057	*	8.6	9.44	6.36	3.08	2.83e-10	1.97e-09	Promoter (<=1kb)	8	70758649	70760946	2298	2	234384	ENSMUST00000038626.9	0	Mpv17l2
1370	chr2	11142844	11143317	474	*	7.28	8.13	4.93	3.2	2.83e-10	1.97e-09	Distal Intergenic	2	11172108	11301222	129115	1	18761	ENSMUST00000028118.8	-28791	Prkcq
1371	chr5	74535275	74536054	780	*	7.59	8.42	5.4	3.02	2.84e-10	1.97e-09	Promoter (<=1kb)	5	74535449	74598790	63342	1	66899	ENSMUST00000080164.11	0	Fip1l1
1372	chr1	60180060	60180924	865	*	7.88	8.73	5.59	3.14	2.84e-10	1.97e-09	Promoter (<=1kb)	1	60180599	60338328	157730	1	269198	ENSMUST00000160834.7	0	Nbeal1
1373	chr15	59089729	59090121	393	*	6.97	7.84	4.46	3.38	2.85e-10	1.97e-09	Distal Intergenic	15	59052748	59082005	29258	2	211401	ENSMUST00000228655.1	-7724	Mtss1
1374	chr2	158718780	158719990	1211	*	9.23	10.08	6.94	3.14	2.85e-10	1.97e-09	Intron (ENSMUST00000129902.1/228852, intron 3 of 10)	2	158696135	158766334	70200	1	228852	ENSMUST00000145073.1	22645	Ppp1r16b
1375	chr11	99168016	99168682	667	*	8.16	9.03	5.64	3.39	2.87e-10	1.99e-09	Distal Intergenic	11	99144196	99155077	10882	2	12775	ENSMUST00000103134.3	-12939	Ccr7
1376	chr14	75179180	75179913	734	*	7.54	8.39	5.19	3.21	2.87e-10	1.99e-09	Promoter (2-3kb)	14	75176208	75198142	21935	1	18826	ENSMUST00000149883.1	2972	Lcp1
1377	chr2	31688071	31688778	708	*	8.28	9.15	5.82	3.32	2.88e-10	1.99e-09	Promoter (<=1kb)	2	31676364	31688469	12106	2	108168742	ENSMUST00000154296.1	0	Gm13427
1378	chr1	184033428	184034667	1240	*	9.33	10.18	6.99	3.18	2.88e-10	1.99e-09	Promoter (<=1kb)	1	184034381	184075636	41256	1	63953	ENSMUST00000048655.7	0	Dusp10
1379	chr15	51991312	51992017	706	*	7.7	8.53	5.5	3.03	2.88e-10	1.99e-09	Promoter (<=1kb)	15	51962240	51991747	29508	2	19357	ENSMUST00000022927.10	0	Rad21
1380	chr11	115603463	115604461	999	*	8.35	9.19	6.08	3.11	2.89e-10	2e-09	Promoter (<=1kb)	11	115584255	115604051	19797	2	260302	ENSMUST00000019135.13	0	Gga3
1381	chr12	100994146	100995048	903	*	8.5	9.35	6.2	3.15	2.9e-10	2e-09	Intron (ENSMUST00000223029.1/ENSMUST00000223029.1, intron 4 of 4)	12	100969341	100982357	13017	2	68339	ENSMUST00000223416.1	-11789	Ccdc88c
1382	chr10	42897609	42898199	591	*	7.9	8.75	5.58	3.16	2.9e-10	2e-09	Intron (ENSMUST00000063063.13/268297, intron 1 of 8)	10	42902473	42935139	32667	1	268297	ENSMUST00000125576.1	-4274	Scml4
1383	chr7	123322098	123322979	882	*	8.33	9.19	5.93	3.25	2.91e-10	2e-09	Intron (ENSMUST00000207010.1/70497, intron 4 of 19)	7	123286986	123296590	9605	2	70497	ENSMUST00000205785.1	-25508	Arhgap17
1384	chrX	94122096	94122679	584	*	7.25	8.09	4.99	3.09	2.92e-10	2.01e-09	Promoter (<=1kb)	20	94074632	94122900	48269	2	22764	ENSMUST00000113926.7	221	Zfx
1385	chr13	112927303	112928126	824	*	8.63	9.49	6.15	3.34	2.92e-10	2.01e-09	Promoter (<=1kb)	13	112927454	112941729	14276	1	218629	ENSMUST00000224176.1	0	Dhx29
1386	chr1	164815324	164815729	406	*	6.96	7.81	4.63	3.18	2.92e-10	2.01e-09	Intron (ENSMUST00000027861.5/56429, intron 2 of 3)	1	164796644	164824266	27623	1	56429	ENSMUST00000027861.5	18680	Dpt
1387	chr7	119836017	119836778	762	*	8.13	8.96	5.96	3	2.93e-10	2.01e-09	Promoter (1-2kb)	7	119834357	119844039	9683	1	434234	ENSMUST00000138689.1	1660	Rexo5
1388	chr19	5272838	5273639	802	*	7.63	8.46	5.47	2.99	2.93e-10	2.01e-09	Promoter (<=1kb)	19	5133158	5273119	139962	2	107975	ENSMUST00000025786.8	0	Pacs1
1389	chr5	72913759	72914806	1048	*	8.57	9.41	6.39	3.02	2.93e-10	2.01e-09	Promoter (<=1kb)	5	72914304	72978829	64526	1	75991	ENSMUST00000144843.7	0	Slain2
1390	chr3	126834508	126835092	585	*	7.1	7.93	4.93	2.99	2.94e-10	2.01e-09	3' UTR	3	126805862	126842893	37032	1	108058	ENSMUST00000170149.1	28646	Camk2d
1391	chr9	108936381	108936963	583	*	7.41	8.29	4.74	3.56	2.94e-10	2.01e-09	Promoter (<=1kb)	9	108936633	108949623	12991	1	22273	ENSMUST00000026743.13	0	Uqcrc1
1392	chr18	35498534	35499324	791	*	7.96	8.79	5.77	3.02	2.94e-10	2.01e-09	Promoter (<=1kb)	18	35266396	35498869	232474	2	81500	ENSMUST00000237896.1	0	Sil1
1393	chr5	4104045	4105039	995	*	8.37	9.21	6.14	3.07	2.96e-10	2.03e-09	Promoter (<=1kb)	5	4081145	4104746	23602	2	13121	ENSMUST00000001507.4	0	Cyp51
1394	chr19	53194268	53194753	486	*	6.87	7.73	4.41	3.32	2.97e-10	2.03e-09	Promoter (<=1kb)	19	53194953	53247087	52135	1	27360	ENSMUST00000236296.1	-200	Add3
1395	chr11	29547490	29548524	1035	*	8.76	9.6	6.53	3.07	2.98e-10	2.03e-09	Promoter (<=1kb)	11	29547950	29578367	30418	1	73324	ENSMUST00000020753.3	0	Clhc1
1396	chr2	118597998	118598440	443	*	7.35	8.22	4.85	3.36	2.98e-10	2.03e-09	Promoter (<=1kb)	2	118598211	118641591	43381	1	12236	ENSMUST00000038341.7	0	Bub1b
1397	chr2	130906127	130906762	636	*	7.55	8.39	5.27	3.12	2.98e-10	2.04e-09	Promoter (<=1kb)	2	130906495	131030333	123839	1	11990	ENSMUST00000028781.8	0	Atrn
1398	chr7	66839425	66839892	468	*	7.58	8.44	5.19	3.26	2.99e-10	2.04e-09	Promoter (<=1kb)	7	66839735	66969555	129821	1	233332	ENSMUST00000156396.7	0	Adamts17
1399	chr12	118300910	118302821	1912	*	9.74	10.57	7.52	3.05	2.99e-10	2.04e-09	Promoter (<=1kb)	12	118234933	118301370	66438	2	20688	ENSMUST00000026367.10	0	Sp4
1400	chr5	148928391	148929312	922	*	8.05	8.89	5.78	3.1	2.99e-10	2.04e-09	Promoter (<=1kb)	5	148871584	148928647	57064	2	231912	ENSMUST00000047257.14	0	Katnal1
1401	chr6	72962155	72963002	848	*	8.32	9.18	5.94	3.24	3e-10	2.04e-09	Distal Intergenic	6	72957361	72958748	1388	2	19240	ENSMUST00000114048.1	-3407	Tmsb10
1402	chr5	64380492	64381070	579	*	7.19	8.05	4.79	3.26	3.01e-10	2.04e-09	Distal Intergenic	5	64298530	64351481	52952	1	57915	ENSMUST00000140960.2	81962	Tbc1d1
1403	chr4	132843030	132843447	418	*	7.24	8.1	4.76	3.34	3.01e-10	2.05e-09	Promoter (<=1kb)	4	132826929	132843169	16241	2	100336	ENSMUST00000030702.13	0	Ppp1r8
1404	chr10	117118263	117118799	537	*	6.94	7.8	4.55	3.24	3.02e-10	2.05e-09	Intron (ENSMUST00000020381.4/327826, intron 1 of 9)	10	117084411	117130846	46436	2	327826	ENSMUST00000218868.1	12047	Frs2
1405	chr16	91056368	91056853	486	*	7.52	8.38	5.08	3.3	3.03e-10	2.05e-09	Exon (ENSMUST00000147848.1/ENSMUST00000147848.1, exon 2 of 2)	16	91014037	91044543	30507	2	67367	ENSMUST00000118522.7	-11825	Paxbp1
1406	chr1	106321327	106321912	586	*	7.28	8.12	5.05	3.07	3.04e-10	2.06e-09	Intron (ENSMUST00000061047.6/98432, intron 4 of 16)	1	106317238	106319015	1778	1	98432	ENSMUST00000124895.1	4089	Phlpp1
1407	chr6	30509613	30509938	326	*	6.77	7.63	4.37	3.26	3.04e-10	2.06e-09	Promoter (<=1kb)	6	30479053	30509704	30652	2	72649	ENSMUST00000151187.7	0	Tmem209
1408	chr9	59291008	59292072	1065	*	8.57	9.42	6.21	3.21	3.04e-10	2.06e-09	Promoter (<=1kb)	9	59291558	59316199	24642	1	72141	ENSMUST00000217570.1	0	Adpgk
1409	chr14	52244425	52244845	421	*	7.01	7.85	4.7	3.15	3.06e-10	2.07e-09	Promoter (<=1kb)	14	52237506	52244509	7004	2	67772	ENSMUST00000226307.1	0	Chd8
1410	chr8	79711214	79712048	835	*	8.2	9.05	5.81	3.24	3.06e-10	2.07e-09	Promoter (<=1kb)	8	79683462	79711740	28279	2	24015	ENSMUST00000080536.7	0	Abce1
1411	chr12	118376137	118377464	1328	*	8.89	9.73	6.6	3.13	3.06e-10	2.07e-09	Distal Intergenic	12	118261792	118301440	39649	2	20688	ENSMUST00000221844.1	-74697	Sp4
1412	chrX	7877943	7878388	446	*	7.25	8.11	4.83	3.28	3.07e-10	2.07e-09	Promoter (<=1kb)	20	7878262	7880322	2061	1	18715	ENSMUST00000126715.1	0	Pim2
1413	chr2	91070137	91070873	737	*	8.3	9.17	5.8	3.36	3.08e-10	2.07e-09	Promoter (<=1kb)	2	91061791	91070229	8439	2	68427	ENSMUST00000079976.9	0	Slc39a13
1414	chr19	5688248	5689198	951	*	8.3	9.12	6.18	2.94	3.08e-10	2.07e-09	Promoter (<=1kb)	19	5664635	5688908	24274	2	104401	ENSMUST00000113615.8	0	Pcnx3
1415	chr5	104571293	104571798	506	*	7.18	8.02	5	3.01	3.08e-10	2.07e-09	Distal Intergenic	5	104541225	104553499	12275	1	100662	ENSMUST00000197606.1	30068	D930016D06Rik
1416	chr8	13785235	13786317	1083	*	8.93	9.76	6.74	3.02	3.08e-10	2.07e-09	Promoter (<=1kb)	8	13785615	13799193	13579	1	67031	ENSMUST00000043767.8	0	Upf3a
1417	chr9	83023594	83024007	414	*	6.6	7.43	4.44	3	3.09e-10	2.07e-09	Intron (ENSMUST00000216894.1/ENSMUST00000216894.1, intron 3 of 3)	9	82866159	82975516	109358	2	83946	ENSMUST00000034787.11	-48078	Phip
1418	chr14	61056996	61057430	435	*	7.19	8.05	4.8	3.25	3.09e-10	2.07e-09	Intron (ENSMUST00000227051.1/ENSMUST00000227051.1, intron 2 of 3)	14	60974361	61046490	72130	2	29820	ENSMUST00000224371.1	-10506	Tnfrsf19
1419	chr2	164079506	164079982	477	*	7.5	8.35	5.23	3.12	3.09e-10	2.07e-09	Promoter (1-2kb)	2	164081597	164096857	15261	1	58231	ENSMUST00000153319.1	-1615	Stk4
1420	chr17	88123717	88124098	382	*	7.26	8.1	5.07	3.03	3.09e-10	2.07e-09	Promoter (1-2kb)	17	88125512	88131006	5495	1	225058	ENSMUST00000183295.1	-1414	Gm4832
1421	chr8	107424607	107425230	624	*	7.92	8.76	5.64	3.12	3.09e-10	2.07e-09	Promoter (<=1kb)	8	107412486	107425041	12556	2	67619	ENSMUST00000169311.7	0	Nob1
1422	chr9	32594308	32594774	467	*	6.92	7.75	4.73	3.03	3.1e-10	2.08e-09	Distal Intergenic	9	32636221	32729830	93610	1	23871	ENSMUST00000183879.1	-41447	Ets1
1423	chr11	107443688	107444126	439	*	7.42	8.31	4.66	3.65	3.1e-10	2.08e-09	Intron (ENSMUST00000103064.9/71795, intron 1 of 9)	11	107207892	107470699	262808	2	71795	ENSMUST00000103064.9	26573	Pitpnc1
1424	chr1	30873297	30874261	965	*	7.84	8.66	5.74	2.92	3.11e-10	2.08e-09	Promoter (<=1kb)	1	30802339	30873581	71243	2	213109	ENSMUST00000186733.6	0	Phf3
1425	chrX	135009001	135009482	482	*	6.97	7.84	4.41	3.42	3.11e-10	2.08e-09	Promoter (<=1kb)	20	134971372	135009185	37814	2	215693	ENSMUST00000113185.8	0	Zmat1
1426	chr5	123344169	123344731	563	*	6.79	7.63	4.54	3.1	3.12e-10	2.08e-09	Promoter (<=1kb)	5	123344448	123374992	30545	1	77045	ENSMUST00000031391.8	0	Bcl7a
1427	chr2	167349013	167349831	819	*	8.28	9.16	5.7	3.46	3.12e-10	2.08e-09	Promoter (<=1kb)	2	167298444	167349183	50740	2	56336	ENSMUST00000109221.8	0	B4galt5
1428	chr11	70580753	70581475	723	*	8.23	9.12	5.5	3.62	3.13e-10	2.09e-09	Intron (ENSMUST00000072237.12/50932, intron 1 of 32)	11	70598988	70605031	6044	1	50932	ENSMUST00000133310.1	-17513	Mink1
1429	chr17	47628927	47629927	1001	*	7.68	8.51	5.55	2.96	3.13e-10	2.09e-09	Promoter (<=1kb)	17	47630690	47686738	56049	1	224836	ENSMUST00000024779.14	-763	Usp49
1430	chr14	57398195	57398707	513	*	7.6	8.45	5.24	3.21	3.14e-10	2.09e-09	Promoter (<=1kb)	14	57274993	57398529	123537	2	68631	ENSMUST00000022517.8	0	Cryl1
1431	chr3	131564418	131565289	872	*	8.81	9.68	6.27	3.41	3.14e-10	2.09e-09	Promoter (<=1kb)	3	131564768	131643671	78904	1	23971	ENSMUST00000029666.13	0	Papss1
1432	chr7	16614410	16615699	1290	*	9	9.85	6.67	3.18	3.14e-10	2.09e-09	Promoter (<=1kb)	7	16493719	16614993	121275	2	232906	ENSMUST00000075845.10	0	Arhgap35
1433	chr12	36042030	36042855	826	*	7.77	8.61	5.49	3.12	3.15e-10	2.1e-09	Promoter (<=1kb)	12	36014557	36042489	27933	2	66109	ENSMUST00000020896.16	0	Tspan13
1434	chr11	101442052	101442703	652	*	8.41	9.28	5.93	3.35	3.15e-10	2.1e-09	Promoter (<=1kb)	11	101442298	101445529	3232	1	19942	ENSMUST00000077856.12	0	Rpl27
1435	chr3	119782980	119783655	676	*	7.4	8.24	5.19	3.05	3.16e-10	2.1e-09	Promoter (<=1kb)	3	119718742	119783388	64647	2	56195	ENSMUST00000029780.11	0	Ptbp2
1436	chr15	27596528	27597300	773	*	8.47	9.33	6.04	3.29	3.17e-10	2.1e-09	Intron (ENSMUST00000228179.1/432940, intron 1 of 1)	15	27542635	27608861	66227	2	432940	ENSMUST00000228179.1	11561	Otulin
1437	chr10	3972924	3974106	1183	*	8.74	9.59	6.34	3.26	3.17e-10	2.1e-09	Promoter (<=1kb)	10	3973118	4156111	182994	1	270685	ENSMUST00000117291.7	0	Mthfd1l
1438	chr18	56572619	56573279	661	*	7.58	8.44	5.17	3.27	3.17e-10	2.1e-09	Promoter (<=1kb)	18	56524722	56572951	48230	2	110695	ENSMUST00000174518.7	0	Aldh7a1
1439	chr15	76639475	76640174	700	*	8.04	8.88	5.74	3.14	3.19e-10	2.11e-09	Promoter (<=1kb)	15	76626238	76639958	13721	2	72749	ENSMUST00000168185.7	0	Tonsl
1440	chr7	24399335	24400080	746	*	8.31	9.16	5.98	3.18	3.19e-10	2.11e-09	Promoter (<=1kb)	7	24399619	24408273	8655	1	71997	ENSMUST00000146381.7	0	Smg9
1441	chr15	99251480	99252338	859	*	7.92	8.74	5.79	2.95	3.2e-10	2.11e-09	Promoter (<=1kb)	15	99242817	99251961	9145	2	51812	ENSMUST00000041190.16	0	Mcrs1
1442	chr2	122652019	122652737	719	*	7.89	8.73	5.61	3.12	3.2e-10	2.12e-09	Distal Intergenic	2	122640803	122640881	79	1	387165	ENSMUST00000102354.2	11216	Mir147
1443	chr6	124740313	124741686	1374	*	9.38	10.21	7.22	2.99	3.22e-10	2.13e-09	Promoter (<=1kb)	6	124739183	124740695	1513	2	14790	ENSMUST00000129823.1	0	Grcc10
1444	chr4	132211547	132212594	1048	*	7.98	8.81	5.75	3.06	3.22e-10	2.13e-09	Promoter (<=1kb)	4	132184912	132212303	27392	2	213541	ENSMUST00000152796.7	0	Ythdf2
1445	chr5	134332735	134333146	412	*	6.91	7.75	4.71	3.03	3.22e-10	2.13e-09	Distal Intergenic	5	134326454	134326522	69	1	100628570	ENSMUST00000175570.1	6281	Mir3965
1446	chrX	7841085	7842267	1183	*	8.42	9.28	6.03	3.25	3.24e-10	2.13e-09	Promoter (<=1kb)	20	7841831	7876626	34796	1	54644	ENSMUST00000033494.15	0	Otud5
1447	chr10	82047967	82048558	592	*	7.41	8.24	5.21	3.03	3.26e-10	2.15e-09	Promoter (<=1kb)	10	82048123	82061581	13459	1	408062	ENSMUST00000210325.1	0	Zfp873
1448	chr11	6546277	6547073	797	*	7.53	8.35	5.36	2.99	3.27e-10	2.16e-09	Promoter (<=1kb)	11	6546887	6596744	49858	1	216527	ENSMUST00000000388.14	0	Ccm2
1449	chr15	80735334	80735625	292	*	6.44	7.29	4.07	3.22	3.3e-10	2.17e-09	Intron (ENSMUST00000067689.8/213988, intron 1 of 24)	15	80711313	80941085	229773	1	213988	ENSMUST00000067689.8	24021	Tnrc6b
1450	chr11	116389106	116389651	546	*	7.39	8.2	5.35	2.85	3.3e-10	2.17e-09	Promoter (1-2kb)	11	116359889	116387405	27517	2	217340	ENSMUST00000142758.1	-1701	Rnf157
1451	chr8	71464576	71465164	589	*	8	8.85	5.67	3.18	3.3e-10	2.17e-09	Promoter (<=1kb)	8	71464959	71465747	789	1	94065	ENSMUST00000048914.7	0	Mrpl34
1452	chr15	6568748	6569393	646	*	7.83	8.66	5.62	3.04	3.3e-10	2.17e-09	Intron (ENSMUST00000226412.1/ENSMUST00000226412.1, intron 1 of 1)	15	6579871	6663304	83434	1	23880	ENSMUST00000090461.11	-10478	Fyb
1453	chr11	110398854	110399204	351	*	7.58	8.45	5.14	3.31	3.3e-10	2.17e-09	Promoter (<=1kb)	11	110399122	110513641	114520	1	26399	ENSMUST00000020949.11	0	Map2k6
1454	chr9	72274587	72275091	505	*	7.01	7.86	4.71	3.15	3.3e-10	2.17e-09	Promoter (<=1kb)	9	72274860	72362891	88032	1	235469	ENSMUST00000184036.7	0	Zfp280d
1455	chr14	121915686	121916313	628	*	7.83	8.65	5.76	2.89	3.37e-10	2.21e-09	Promoter (<=1kb)	14	121911253	121915781	4529	2	110168	ENSMUST00000055475.8	0	Gpr18
1456	chr19	18670549	18671419	871	*	8.19	9.02	5.97	3.05	3.37e-10	2.21e-09	Promoter (<=1kb)	19	18670764	18707200	36437	1	67383	ENSMUST00000025632.10	0	Carnmt1
1457	chr5	139200136	139200757	622	*	7.73	8.58	5.46	3.11	3.38e-10	2.21e-09	Promoter (<=1kb)	5	139200637	139249840	49204	1	77053	ENSMUST00000058716.13	0	Sun1
1458	chr12	70136228	70136786	559	*	7.51	8.35	5.24	3.11	3.38e-10	2.21e-09	Distal Intergenic	12	70154142	70183347	29206	1	100504285	ENSMUST00000162570.7	-17356	Abhd12b
1459	chr1	119837071	119837869	799	*	8.17	9.01	5.88	3.13	3.39e-10	2.21e-09	Promoter (<=1kb)	1	119652467	119837613	185147	2	19258	ENSMUST00000064091.11	0	Ptpn4
1460	chr5	111178133	111178988	856	*	8.11	8.96	5.79	3.17	3.39e-10	2.21e-09	Intron (ENSMUST00000040111.9/209683, intron 6 of 23)	5	111225458	111229415	3958	1	209683	ENSMUST00000125470.1	-46470	Ttc28
1461	chr4	133162201	133162669	469	*	6.83	7.68	4.55	3.13	3.4e-10	2.22e-09	Intron (ENSMUST00000084241.11/242687, intron 1 of 8)	4	133176001	133176612	612	1	242687	ENSMUST00000123578.1	-13332	Wasf2
1462	chr7	113513100	113514219	1120	*	8.85	9.69	6.59	3.1	3.4e-10	2.22e-09	Promoter (<=1kb)	7	113513834	113571511	57678	1	67420	ENSMUST00000033018.14	0	Far1
1463	chr6	48554495	48555304	810	*	7.79	8.61	5.68	2.94	3.42e-10	2.23e-09	Promoter (<=1kb)	6	48554796	48570722	15927	1	243371	ENSMUST00000114545.7	0	Lrrc61
1464	chr2	68430412	68430949	538	*	7.81	8.66	5.48	3.18	3.42e-10	2.23e-09	Intron (ENSMUST00000102715.3/53416, intron 1 of 17)	2	68262791	68471940	209150	2	53416	ENSMUST00000123781.7	40991	Stk39
1465	chr18	38440655	38441040	386	*	6.56	7.42	4.2	3.22	3.44e-10	2.24e-09	Intron (ENSMUST00000236052.1/65113, intron 1 of 7)	18	38447713	38464978	17266	1	65113	ENSMUST00000236171.1	-6673	Ndfip1
1466	chr12	83921596	83922253	658	*	8.5	9.4	5.7	3.7	3.45e-10	2.24e-09	Promoter (<=1kb)	12	83794034	83921934	127901	2	18222	ENSMUST00000117217.7	0	Numb
1467	chr1	138303975	138304850	876	*	8.1	8.96	5.66	3.29	3.46e-10	2.25e-09	Distal Intergenic	1	138273738	138289462	15725	1	338375	ENSMUST00000027643.5	30237	Atp6v1g3
1468	chr7	44985625	44987151	1527	*	9.67	10.53	7.25	3.28	3.47e-10	2.26e-09	Promoter (<=1kb)	7	44986900	44991916	5017	1	100502630	ENSMUST00000141011.1	0	Gm15545
1469	chr11	75282570	75283050	481	*	7.71	8.55	5.43	3.12	3.48e-10	2.26e-09	Distal Intergenic	11	75301305	75342188	40884	2	68275	ENSMUST00000135770.7	59138	Rpa1
1470	chr17	25224651	25225011	361	*	6.81	7.66	4.47	3.19	3.49e-10	2.26e-09	Promoter (1-2kb)	17	25222779	25231867	9089	1	74154	ENSMUST00000161679.1	1872	Unkl
1471	chr6	117906588	117908255	1668	*	9.59	10.41	7.52	2.89	3.49e-10	2.26e-09	Promoter (<=1kb)	6	117906790	117923798	17009	1	98758	ENSMUST00000179224.7	0	Hnrnpf
1472	chr12	8499547	8500591	1045	*	8.2	9.01	6.16	2.85	3.5e-10	2.26e-09	Promoter (<=1kb)	12	8497661	8500009	2349	2	11852	ENSMUST00000067384.5	0	Rhob
1473	chr1	53845022	53845678	657	*	7.75	8.56	5.74	2.81	3.5e-10	2.26e-09	Intron (ENSMUST00000120904.7/329152, intron 21 of 28)	1	53849424	53849495	72	1	102465783	ENSMUST00000184834.1	-3746	Mir7681
1474	chr19	34550543	34551167	625	*	7.06	7.9	4.85	3.05	3.5e-10	2.27e-09	Promoter (<=1kb)	19	34550694	34573192	22499	1	15958	ENSMUST00000149829.7	0	Ifit2
1475	chr17	84241525	84241950	426	*	6.86	7.7	4.63	3.07	3.51e-10	2.27e-09	Intron (ENSMUST00000047524.9/240174, intron 31 of 37)	17	84222544	84229860	7317	2	240174	ENSMUST00000234529.1	-11665	Thada
1476	chr10	24292727	24293064	338	*	6.85	7.69	4.64	3.04	3.51e-10	2.27e-09	Intron (ENSMUST00000095784.2/59012, intron 10 of 11)	10	24223545	24231199	7655	1	59012	ENSMUST00000154916.1	69182	Moxd1
1477	chr5	105197968	105198413	446	*	8.18	9.02	5.93	3.09	3.52e-10	2.27e-09	Distal Intergenic	5	105220481	105221976	1496	2	626578	ENSMUST00000196634.1	23563	Gbp10
1478	chr1	74332238	74332857	620	*	8.17	9.03	5.78	3.25	3.53e-10	2.28e-09	Promoter (<=1kb)	1	74332610	74353686	21077	1	56695	ENSMUST00000087225.5	0	Pnkd
1479	chr11	77981591	77982991	1401	*	9.47	10.32	7.16	3.16	3.54e-10	2.28e-09	Promoter (<=1kb)	11	77982754	78026214	43461	1	268448	ENSMUST00000108360.7	0	Phf12
1480	chr10	19062023	19063122	1100	*	8.91	9.78	6.3	3.49	3.54e-10	2.28e-09	Distal Intergenic	10	19008266	19015657	7392	2	21929	ENSMUST00000122863.1	-46366	Tnfaip3
1481	chr12	51866300	51866791	492	*	7.62	8.46	5.32	3.14	3.59e-10	2.31e-09	Distal Intergenic	12	51887496	51888990	1495	2	320487	ENSMUST00000218847.1	22199	Heatr5a
1482	chr4	133620623	133621310	688	*	7.61	8.46	5.26	3.21	3.59e-10	2.31e-09	Intron (ENSMUST00000084238.4/503610, intron 2 of 7)	4	133608669	133615567	6899	2	503610	ENSMUST00000135999.7	-5056	Zdhhc18
1483	chr17	5007075	5007507	433	*	8.34	9.22	5.75	3.47	3.62e-10	2.33e-09	Intron (ENSMUST00000124362.1/239985, intron 1 of 2)	17	4996429	5098186	101758	1	239985	ENSMUST00000156775.1	10646	Arid1b
1484	chr15	96709398	96710459	1062	*	8.58	9.43	6.26	3.18	3.64e-10	2.34e-09	Distal Intergenic	15	96687392	96699730	12339	2	67760	ENSMUST00000023099.7	-9668	Slc38a2
1485	chr10	41809555	41810823	1269	*	8.47	9.29	6.34	2.95	3.66e-10	2.35e-09	Promoter (<=1kb)	10	41718841	41809613	90773	2	103268	ENSMUST00000186239.6	0	Cep57l1
1486	chr6	40890916	40891431	516	*	7.55	8.39	5.32	3.07	3.67e-10	2.35e-09	5' UTR	6	40878794	40887494	8701	2	194357	ENSMUST00000031937.3	-3422	Moxd2
1487	chr1	136414913	136415707	795	*	7.47	8.29	5.34	2.95	3.68e-10	2.36e-09	Promoter (<=1kb)	1	136411916	136415519	3604	2	320054	ENSMUST00000181746.1	0	9230116N13Rik
1488	chr9	20952485	20953128	644	*	7.94	8.81	5.4	3.41	3.68e-10	2.36e-09	Promoter (<=1kb)	9	20907209	20952623	45415	2	13433	ENSMUST00000178110.2	0	Dnmt1
1489	chr17	80772521	80773048	528	*	7.32	8.14	5.25	2.89	3.68e-10	2.36e-09	Distal Intergenic	17	80653861	80728485	74625	2	225028	ENSMUST00000234249.1	-44036	Map4k3
1490	chr13	37541616	37542024	409	*	7.45	8.3	5.09	3.21	3.7e-10	2.37e-09	Intron (ENSMUST00000224508.1/ENSMUST00000224508.1, intron 1 of 2)	13	37345208	37419036	73829	1	17084	ENSMUST00000021860.6	196408	Ly86
1491	chr1	87755654	87756455	802	*	7.99	8.81	5.86	2.95	3.7e-10	2.37e-09	Promoter (<=1kb)	1	87755870	87771398	15529	1	77040	ENSMUST00000144047.7	0	Atg16l1
1492	chr3	75555994	75557690	1697	*	9.87	10.71	7.62	3.09	3.71e-10	2.37e-09	Promoter (<=1kb)	3	75557547	75616709	59163	1	20713	ENSMUST00000161776.7	0	Serpini1
1493	chr12	86725974	86726672	699	*	7.74	8.59	5.4	3.19	3.72e-10	2.37e-09	Promoter (<=1kb)	12	86700502	86726460	25959	2	68737	ENSMUST00000021682.8	0	Angel1
1494	chr12	78225764	78226911	1148	*	8	8.82	5.86	2.96	3.73e-10	2.38e-09	Promoter (<=1kb)	12	78226379	78684772	458394	1	268566	ENSMUST00000052472.5	0	Gphn
1495	chr2	44923121	44923517	397	*	6.9	7.73	4.72	3.01	3.77e-10	2.4e-09	Intron (ENSMUST00000130991.7/227835, intron 1 of 5)	2	44791193	44927149	135957	2	227835	ENSMUST00000133442.1	3632	Gtdc1
1496	chr7	13037465	13038645	1181	*	8.95	9.81	6.51	3.29	3.77e-10	2.4e-09	Promoter (<=1kb)	7	13035120	13038275	3156	2	22192	ENSMUST00000165394.8	0	Ube2m
1497	chr10	53379160	53380063	904	*	7.6	8.42	5.54	2.87	3.77e-10	2.4e-09	Promoter (<=1kb)	10	53273443	53379947	106505	2	100038725	ENSMUST00000220443.1	0	Cep85l
1498	chr8	111976359	111976807	449	*	6.62	7.47	4.31	3.15	3.78e-10	2.41e-09	Intron (ENSMUST00000034427.11/30947, intron 8 of 9)	8	111971553	111990412	18860	2	30947	ENSMUST00000120457.1	13605	Adat1
1499	chr11	49846331	49847233	903	*	8.31	9.15	6.12	3.03	3.78e-10	2.41e-09	Promoter (<=1kb)	11	49846751	49886421	39671	1	26420	ENSMUST00000109179.8	0	Mapk9
1500	chrX	73914840	73915378	539	*	7.96	8.81	5.63	3.18	3.79e-10	2.41e-09	Intron (ENSMUST00000128329.1/171207, intron 6 of 14)	20	73891442	73911336	19895	2	171207	ENSMUST00000114405.7	-3504	Arhgap4
1501	chr13	41358460	41359445	986	*	8.32	9.17	5.99	3.18	3.8e-10	2.41e-09	Promoter (<=1kb)	13	41309920	41359247	49328	2	18003	ENSMUST00000163623.2	0	Nedd9
1502	chr10	58370174	58370492	319	*	6.88	7.74	4.47	3.27	3.81e-10	2.42e-09	Promoter (<=1kb)	10	58371454	58424691	53238	1	110829	ENSMUST00000238939.1	-962	Lims1
1503	chr13	21506172	21506695	524	*	7.39	8.23	5.17	3.07	3.81e-10	2.42e-09	Promoter (<=1kb)	13	21504313	21506533	2221	2	100038371	ENSMUST00000224437.1	0	Zfp389
1504	chr17	31511885	31512484	600	*	7.72	8.56	5.48	3.08	3.81e-10	2.42e-09	Promoter (<=1kb)	17	31494323	31512268	17946	2	57773	ENSMUST00000170176.8	0	Wdr4
1505	chr3	149326677	149327052	376	*	6.64	7.47	4.44	3.03	3.83e-10	2.43e-09	Intron (ENSMUST00000199980.1/ENSMUST00000199980.1, intron 2 of 7)	3	148816093	148990555	174463	2	99633	ENSMUST00000200543.4	-336122	Adgrl2
1506	chr13	9093450	9094585	1136	*	8.6	9.46	6.22	3.24	3.83e-10	2.43e-09	Promoter (<=1kb)	13	9093881	9173988	80108	1	217980	ENSMUST00000188211.7	0	Larp4b
1507	chr15	50694024	50694462	439	*	6.88	7.71	4.71	3	3.87e-10	2.45e-09	Intron (ENSMUST00000165201.8/83925, intron 4 of 5)	15	50819499	50827521	8023	2	83925	ENSMUST00000183421.1	133059	Trps1
1508	chr2	155133383	155133609	227	*	6.39	7.25	4.01	3.24	3.88e-10	2.45e-09	Promoter (<=1kb)	2	155133509	155139289	5781	1	16396	ENSMUST00000126648.7	0	Itch
1509	chr9	56464992	56465653	662	*	7.69	8.56	5.22	3.34	3.88e-10	2.45e-09	Intron (ENSMUST00000034879.4/66867, intron 1 of 9)	9	56418830	56476117	57288	1	66867	ENSMUST00000214869.1	46162	Hmg20a
1510	chr8	94365339	94365927	589	*	8.04	8.86	5.95	2.91	3.88e-10	2.45e-09	Exon (ENSMUST00000034218.4/20497, exon 25 of 25)	8	94356311	94359587	3277	1	20497	ENSMUST00000211905.1	9028	Slc12a3
1511	chr11	79460853	79461099	247	*	6.58	7.44	4.16	3.29	3.89e-10	2.45e-09	Intron (ENSMUST00000108251.8/18015, intron 30 of 56)	11	79448153	79473412	25260	1	18015	ENSMUST00000130979.1	12700	Nf1
1512	chr11	121672755	121673523	769	*	8.6	9.45	6.2	3.26	3.89e-10	2.45e-09	Promoter (<=1kb)	11	121616197	121673153	56957	2	210004	ENSMUST00000067399.13	0	B3gntl1
1513	chr4	9630542	9631365	824	*	7.72	8.57	5.42	3.15	3.91e-10	2.46e-09	3' UTR	4	9604516	9639260	34745	2	65973	ENSMUST00000152058.1	7895	Asph
1514	chr11	87442717	87443934	1218	*	8.91	9.76	6.56	3.2	3.91e-10	2.46e-09	Exon (ENSMUST00000200547.1/ENSMUST00000200547.1, exon 1 of 1)	11	87427591	87484766	57176	1	83560	ENSMUST00000156483.1	15126	Tex14
1515	chr17	7888925	7889348	424	*	7.15	7.99	4.87	3.12	3.91e-10	2.46e-09	Intron (ENSMUST00000160177.2/ENSMUST00000160177.2, intron 1 of 2)	17	7926000	7934897	8898	1	72536	ENSMUST00000036370.7	-36652	Tagap
1516	chr9	110131649	110132599	951	*	7.99	8.82	5.84	2.97	3.92e-10	2.47e-09	Promoter (<=1kb)	9	110131980	110240178	108199	1	20588	ENSMUST00000088716.11	0	Smarcc1
1517	chr2	44952806	44953293	488	*	6.91	7.8	4.18	3.62	3.93e-10	2.47e-09	Distal Intergenic	2	44635264	44927657	292394	2	227835	ENSMUST00000148279.7	-25149	Gtdc1
1518	chr10	80115164	80116133	970	*	9.08	9.93	6.7	3.23	3.95e-10	2.48e-09	Promoter (<=1kb)	10	80115803	80130469	14667	1	20869	ENSMUST00000144883.7	0	Stk11
1519	chr14	31669711	31670290	580	*	7.68	8.5	5.52	2.98	3.95e-10	2.48e-09	Distal Intergenic	14	31635648	31641286	5639	2	56794	ENSMUST00000135751.1	-28425	Hacl1
1520	chr5	130256754	130257251	498	*	7.82	8.65	5.69	2.95	3.96e-10	2.48e-09	Promoter (<=1kb)	5	130257035	130277749	20715	1	100929	ENSMUST00000100662.9	0	Tyw1
1521	chr6	99385043	99385600	558	*	7.59	8.44	5.22	3.22	3.98e-10	2.49e-09	Intron (ENSMUST00000113322.8/108655, intron 1 of 18)	6	98925342	99435345	510004	2	108655	ENSMUST00000113322.8	49745	Foxp1
1522	chr4	149737342	149738328	987	*	7.84	8.66	5.73	2.93	3.98e-10	2.49e-09	Promoter (<=1kb)	4	149715375	149738044	22670	2	230917	ENSMUST00000105687.8	0	Tmem201
1523	chr5	137684402	137685066	665	*	8.16	9.02	5.65	3.38	3.99e-10	2.5e-09	Promoter (<=1kb)	5	137650463	137684726	34264	2	231801	ENSMUST00000031736.15	0	Agfg2
1524	chr6	88044809	88045498	690	*	7.37	8.22	4.98	3.24	4.02e-10	2.51e-09	Promoter (<=1kb)	6	87999106	88045270	46165	2	19349	ENSMUST00000113600.9	0	Rab7
1525	chr17	6947997	6948867	871	*	8.15	8.96	6.11	2.85	4.05e-10	2.53e-09	Promoter (<=1kb)	17	6904413	6948682	44270	2	100037282	ENSMUST00000231794.1	0	Rsph3b
1526	chr7	102686936	102687478	543	*	7.33	8.18	5.04	3.14	4.07e-10	2.54e-09	Promoter (<=1kb)	7	102677582	102687327	9746	2	101700	ENSMUST00000082175.6	0	Trim68
1527	chr10	81495871	81496909	1039	*	8.76	9.63	6.28	3.35	4.07e-10	2.54e-09	Promoter (<=1kb)	10	81486249	81496392	10144	2	103425	ENSMUST00000020463.13	0	Ncln
1528	chr1	132010425	132011259	835	*	8.83	9.69	6.38	3.3	4.07e-10	2.54e-09	Promoter (2-3kb)	1	132008297	132018305	10009	1	13714	ENSMUST00000146432.1	2128	Elk4
1529	chr10	62339852	62340722	871	*	8.68	9.55	6.15	3.39	4.08e-10	2.54e-09	Promoter (<=1kb)	10	62268855	62340542	71688	2	15275	ENSMUST00000099691.10	0	Hk1
1530	chr7	109959119	109959463	345	*	6.49	7.35	4.08	3.27	4.08e-10	2.54e-09	Promoter (<=1kb)	7	109934059	109960323	26265	2	19347	ENSMUST00000151923.1	860	Dennd5a
1531	chr5	120685700	120685990	291	*	6.9	7.75	4.54	3.22	4.09e-10	2.54e-09	Promoter (2-3kb)	5	120681202	120682915	1714	2	14357	ENSMUST00000144889.7	-2785	Dtx1
1532	chr2	25228359	25228920	562	*	7.47	8.31	5.25	3.06	4.09e-10	2.54e-09	3' UTR	2	25222160	25224702	2543	2	227613	ENSMUST00000043584.4	-3657	Tubb4b
1533	chr10	122096619	122097678	1060	*	9.08	9.94	6.61	3.33	4.11e-10	2.56e-09	Promoter (<=1kb)	10	122078114	122097371	19258	2	216395	ENSMUST00000140299.2	0	Rxylt1
1534	chr7	30394318	30394656	339	*	6.69	7.54	4.37	3.16	4.12e-10	2.56e-09	Distal Intergenic	7	30413760	30417582	3823	1	22177	ENSMUST00000207982.1	-19104	Tyrobp
1535	chr1	52100533	52100897	365	*	7.06	7.91	4.72	3.19	4.12e-10	2.56e-09	Intron (ENSMUST00000168302.7/20849, intron 18 of 24)	1	52105449	52107188	1740	1	20849	ENSMUST00000187554.1	-4552	Stat4
1536	chr5	24030337	24031004	668	*	7.75	8.59	5.47	3.13	4.12e-10	2.56e-09	Promoter (<=1kb)	5	23960931	24030690	69760	2	84652	ENSMUST00000030849.12	0	Fam126a
1537	chr11	79131887	79132472	586	*	7.73	8.59	5.36	3.23	4.14e-10	2.57e-09	Intron (ENSMUST00000018478.10/16706, intron 1 of 18)	11	79013440	79146407	132968	2	16706	ENSMUST00000018478.10	13935	Ksr1
1538	chr4	150798731	150799147	417	*	7.2	8.05	4.81	3.24	4.14e-10	2.57e-09	Distal Intergenic	4	150853919	150868892	14974	1	74155	ENSMUST00000073600.8	-54772	Errfi1
1539	chr2	155818861	155819554	694	*	7.94	8.8	5.56	3.24	4.15e-10	2.57e-09	Promoter (<=1kb)	2	155817730	155819426	1697	2	613262	ENSMUST00000124586.1	0	BC029722
1540	chr19	53599817	53601024	1208	*	8.92	9.76	6.65	3.12	4.15e-10	2.57e-09	Promoter (<=1kb)	19	53600398	53645833	45436	1	13006	ENSMUST00000025930.9	0	Smc3
1541	chr14	79426221	79426933	713	*	8.47	9.33	6.06	3.27	4.15e-10	2.57e-09	Promoter (<=1kb)	14	79426511	79431036	4526	1	211255	ENSMUST00000061222.8	0	Kbtbd7
1542	chr6	88518448	88519277	830	*	8.08	8.91	5.91	3	4.16e-10	2.57e-09	Promoter (<=1kb)	6	88503579	88518905	15327	2	53421	ENSMUST00000032168.6	0	Sec61a1
1543	chr13	76018415	76018841	427	*	7.29	8.12	5.1	3.02	4.18e-10	2.58e-09	Promoter (<=1kb)	13	76001535	76018562	17028	2	218341	ENSMUST00000050997.1	0	Rfesd
1544	chr1	37864500	37865554	1055	*	9.1	9.98	6.52	3.46	4.19e-10	2.58e-09	Promoter (<=1kb)	1	37754776	37865079	110304	2	211484	ENSMUST00000041815.14	0	Tsga10
1545	chr12	112976029	112977051	1023	*	8.67	9.51	6.47	3.04	4.19e-10	2.58e-09	Promoter (<=1kb)	12	112976482	112978930	2449	1	399566	ENSMUST00000165079.7	0	Btbd6
1546	chr1	160905972	160907098	1127	*	8.02	8.85	5.9	2.95	4.2e-10	2.59e-09	Promoter (<=1kb)	1	160906418	160974978	68561	1	381305	ENSMUST00000161609.7	0	Rc3h1
1547	chr7	63943892	63944270	379	*	6.83	7.66	4.65	3.01	4.2e-10	2.59e-09	Distal Intergenic	7	63886351	63938915	52565	2	50794	ENSMUST00000063694.9	-4977	Klf13
1548	chr7	80246162	80246646	485	*	6.99	7.83	4.72	3.11	4.21e-10	2.59e-09	Promoter (<=1kb)	7	80246376	80260821	14446	1	269954	ENSMUST00000058266.8	0	Ttll13
1549	chr12	65073413	65074352	940	*	8.36	9.19	6.16	3.03	4.21e-10	2.59e-09	Promoter (<=1kb)	12	65062424	65073962	11539	2	30795	ENSMUST00000221166.1	0	Fkbp3
1550	chr19	18619139	18619422	284	*	6.41	7.28	3.86	3.43	4.22e-10	2.59e-09	Intron (ENSMUST00000236615.1/20409, intron 1 of 10)	19	18593601	18631718	38118	2	20409	ENSMUST00000138860.1	12296	Ostf1
1551	chr2	150748823	150749602	780	*	7.71	8.52	5.64	2.89	4.22e-10	2.59e-09	Promoter (<=1kb)	2	150749042	150771675	22634	1	12497	ENSMUST00000094467.5	0	Entpd6
1552	chr14	54253624	54254264	641	*	8.29	9.18	5.57	3.61	4.23e-10	2.6e-09	Promoter (<=1kb)	14	54254188	54269075	14888	1	105501	ENSMUST00000180359.7	0	Abhd4
1553	chr17	86187789	86188167	379	*	6.92	7.78	4.52	3.26	4.25e-10	2.61e-09	Intron (ENSMUST00000097275.8/18754, intron 1 of 14)	17	86168174	86655415	487242	1	18754	ENSMUST00000097274.2	19615	Prkce
1554	chr16	32877380	32878044	665	*	7.26	8.1	4.96	3.15	4.25e-10	2.61e-09	Promoter (<=1kb)	16	32823859	32877766	53908	2	100502698	ENSMUST00000119810.1	0	Rubcn
1555	chr5	115652717	115653348	632	*	8.62	9.49	6.06	3.43	4.26e-10	2.61e-09	Promoter (<=1kb)	5	115648177	115652986	4810	2	75665	ENSMUST00000118576.7	0	Bicdl1
1556	chr9	54950493	54951358	866	*	8.5	9.35	6.11	3.24	4.27e-10	2.61e-09	Promoter (<=1kb)	9	54950230	54950998	769	2	246735	ENSMUST00000054018.6	0	AY074887
1557	chr11	23255165	23256425	1261	*	9.72	10.58	7.24	3.34	4.27e-10	2.61e-09	Promoter (<=1kb)	11	23256041	23297597	41557	1	103573	ENSMUST00000020538.12	0	Xpo1
1558	chr11	43766906	43767662	757	*	7.72	8.55	5.56	3	4.28e-10	2.62e-09	Distal Intergenic	11	43729512	43748008	18497	2	66827	ENSMUST00000109278.7	-18898	Ttc1
1559	chr16	22439231	22440150	920	*	8.83	9.7	6.22	3.49	4.3e-10	2.63e-09	Promoter (<=1kb)	16	22381309	22439719	58411	2	104156	ENSMUST00000079601.12	0	Etv5
1560	chr3	52554925	52555423	499	*	7.71	8.57	5.28	3.29	4.32e-10	2.64e-09	Distal Intergenic	3	52516964	52550219	33256	1	102631981	ENSMUST00000195035.1	37961	Gm30173
1561	chr19	9055700	9056136	437	*	7.68	8.56	5.01	3.55	4.33e-10	2.64e-09	Intron (ENSMUST00000237912.1/66395, intron 5 of 6)	19	9083636	9087958	4323	2	22287	ENSMUST00000025554.2	31822	Scgb1a1
1562	chr4	133841013	133841517	505	*	6.99	7.82	4.85	2.97	4.34e-10	2.65e-09	Distal Intergenic	4	133850557	133860930	10374	2	20111	ENSMUST00000173989.7	19413	Rps6ka1
1563	chr5	34538396	34538864	469	*	7.33	8.17	5.05	3.12	4.37e-10	2.66e-09	Intron (ENSMUST00000125817.7/24055, intron 2 of 2)	5	34543365	34552746	9382	1	24055	ENSMUST00000138912.7	-4501	Sh3bp2
1564	chr6	57535432	57535952	521	*	7.77	8.65	5.14	3.51	4.4e-10	2.68e-09	Promoter (<=1kb)	6	57534435	57535468	1034	2	243382	ENSMUST00000203713.1	0	Ppm1k
1565	chr1	127204805	127205550	746	*	7.6	8.43	5.41	3.02	4.43e-10	2.7e-09	Promoter (<=1kb)	1	127205015	127388212	183198	1	107895	ENSMUST00000189427.6	0	Mgat5
1566	chr16	91475810	91476142	333	*	7.01	7.85	4.75	3.09	4.45e-10	2.71e-09	Intron (ENSMUST00000232081.1/ENSMUST00000232081.1, intron 3 of 3)	16	91485238	91507441	22204	1	15975	ENSMUST00000023689.10	-9096	Ifnar1
1567	chrX	7865384	7866077	694	*	7.18	8.01	4.98	3.03	4.46e-10	2.71e-09	Intron (ENSMUST00000033494.15/54644, intron 2 of 8)	20	7855727	7867565	11839	1	54644	ENSMUST00000148841.1	9657	Otud5
1568	chr15	57911905	57912443	539	*	7.67	8.53	5.29	3.23	4.46e-10	2.71e-09	Promoter (<=1kb)	15	57912199	57970061	57863	1	210544	ENSMUST00000022992.12	0	Tbc1d31
1569	chr19	4119548	4120149	602	*	8.54	9.39	6.17	3.22	4.49e-10	2.73e-09	Promoter (1-2kb)	19	4118033	4121458	3426	2	11632	ENSMUST00000236509.1	1309	Aip
1570	chr16	13667771	13668301	531	*	7.43	8.28	5.06	3.21	4.5e-10	2.73e-09	Promoter (<=1kb)	16	13537960	13668170	130211	2	74108	ENSMUST00000058884.9	0	Parn
1571	chr6	136463461	136463790	330	*	7.16	8.03	4.59	3.44	4.51e-10	2.74e-09	Distal Intergenic	6	136506167	136566758	60592	1	54343	ENSMUST00000203988.2	-42377	Atf7ip
1572	chr9	57148057	57148576	520	*	7.28	8.12	4.99	3.13	4.51e-10	2.74e-09	Promoter (<=1kb)	9	57142800	57148127	5328	2	72774	ENSMUST00000190245.6	0	Neil1
1573	chr6	38433321	38434411	1091	*	8.97	9.84	6.42	3.42	4.52e-10	2.74e-09	Promoter (<=1kb)	6	38433950	38512763	78814	1	320538	ENSMUST00000160583.7	0	Ubn2
1574	chr12	99564604	99564989	386	*	6.76	7.6	4.54	3.06	4.53e-10	2.74e-09	Promoter (<=1kb)	12	99563841	99620038	56198	1	102639404	ENSMUST00000180686.1	763	Gm26839
1575	chr4	155624282	155625180	899	*	8.68	9.55	6.21	3.34	4.54e-10	2.75e-09	Promoter (<=1kb)	4	155608300	155624755	16456	2	100502734	ENSMUST00000137752.1	0	Gm16023
1576	chr6	114907421	114907980	560	*	7.68	8.51	5.54	2.97	4.54e-10	2.75e-09	Intron (ENSMUST00000032459.13/232334, intron 1 of 4)	6	114861424	114921821	60398	2	232334	ENSMUST00000032459.13	13841	Vgll4
1577	chr2	146855665	146856366	702	*	7.26	8.1	5.01	3.1	4.56e-10	2.75e-09	Promoter (<=1kb)	2	146855864	146970097	114234	1	228730	ENSMUST00000099278.8	0	Kiz
1578	chr19	42518459	42519106	648	*	7.73	8.56	5.5	3.07	4.56e-10	2.75e-09	Promoter (<=1kb)	19	42518759	42592343	73585	1	52013	ENSMUST00000026188.9	0	R3hcc1l
1579	chr7	24369594	24370437	844	*	8.98	9.85	6.44	3.4	4.61e-10	2.78e-09	Promoter (<=1kb)	7	24370263	24385205	14943	1	16534	ENSMUST00000205428.1	0	Kcnn4
1580	chr2	128499657	128500307	651	*	7.27	8.13	4.86	3.26	4.61e-10	2.78e-09	Promoter (2-3kb)	2	128372115	128502765	130651	2	100043424	ENSMUST00000223654.1	2458	Morrbid
1581	chr16	15594104	15594653	550	*	7.32	8.19	4.81	3.37	4.61e-10	2.78e-09	Promoter (<=1kb)	16	15552677	15594524	41848	2	70620	ENSMUST00000115777.9	0	Ube2v2
1582	chr15	82146752	82147483	732	*	8.55	9.41	6.17	3.24	4.62e-10	2.79e-09	Promoter (<=1kb)	15	82147181	82205379	58199	1	20788	ENSMUST00000023100.7	0	Srebf2
1583	chr5	143518115	143518630	516	*	7.44	8.29	5.1	3.18	4.63e-10	2.79e-09	Promoter (<=1kb)	5	143507060	143518182	11123	2	19353	ENSMUST00000145709.7	0	Rac1
1584	chr1	87626412	87626746	335	*	7.04	7.89	4.68	3.22	4.63e-10	2.79e-09	Intron (ENSMUST00000169754.7/16331, intron 1 of 26)	1	87621674	87667916	46243	1	16331	ENSMUST00000163576.1	4738	Inpp5d
1585	chr1	94034959	94035727	769	*	8.52	9.37	6.16	3.21	4.65e-10	2.79e-09	Downstream (2-3kb)	1	94020493	94028334	7842	1	241159	ENSMUST00000050890.7	14466	Neu4
1586	chr4	103114233	103115024	792	*	8.26	9.08	6.18	2.9	4.65e-10	2.79e-09	Promoter (<=1kb)	4	103038065	103114299	76235	2	242584	ENSMUST00000036451.14	0	Wdr78
1587	chr17	35164353	35165581	1229	*	9.37	10.21	7.13	3.09	4.65e-10	2.79e-09	Promoter (<=1kb)	17	35149076	35164897	15822	2	53761	ENSMUST00000025253.11	0	Prrc2a
1588	chr11	97186916	97188861	1946	*	9.77	10.6	7.6	3	4.65e-10	2.79e-09	Promoter (<=1kb)	11	97159714	97187881	28168	2	16211	ENSMUST00000001479.4	0	Kpnb1
1589	chr3	36064514	36064867	354	*	6.47	7.3	4.27	3.04	4.68e-10	2.81e-09	Promoter (1-2kb)	3	36065979	36092853	26875	1	229211	ENSMUST00000011492.14	-1112	Acad9
1590	chr12	77113544	77113884	341	*	6.93	7.76	4.78	2.98	4.7e-10	2.82e-09	Distal Intergenic	12	77238125	77475985	237861	1	53618	ENSMUST00000177595.8	-124241	Fut8
1591	chr1	60342974	60343670	697	*	7.52	8.36	5.3	3.06	4.71e-10	2.82e-09	Promoter (<=1kb)	1	60343323	60372707	29385	1	77951	ENSMUST00000114202.7	0	Cyp20a1
1592	chr7	98656321	98657199	879	*	8.35	9.22	5.84	3.38	4.71e-10	2.82e-09	Promoter (<=1kb)	7	98587137	98656779	69643	2	233545	ENSMUST00000205276.1	0	Emsy
1593	chr7	25076810	25077598	789	*	9.08	9.96	6.37	3.59	4.73e-10	2.83e-09	Promoter (<=1kb)	7	25077205	25083492	6288	1	232976	ENSMUST00000179556.1	0	Zfp574
1594	chr2	118388306	118388968	663	*	8.16	9.03	5.6	3.43	4.74e-10	2.83e-09	Promoter (<=1kb)	2	118388618	118428213	39596	1	27103	ENSMUST00000110877.7	0	Eif2ak4
1595	chr19	6992443	6992880	438	*	7.38	8.24	5	3.24	4.75e-10	2.84e-09	Promoter (<=1kb)	19	6987911	6992503	4593	2	57431	ENSMUST00000025915.12	0	Dnajc4
1596	chr2	19300760	19301041	282	*	6.04	6.92	3.43	3.49	4.75e-10	2.84e-09	Intron (ENSMUST00000049255.6/70882, intron 17 of 18)	2	19344317	19349202	4886	1	108871	ENSMUST00000141289.7	-43276	4930447M23Rik
1597	chr9	51008557	51009551	995	*	8.28	9.11	6.11	3	4.76e-10	2.84e-09	Promoter (<=1kb)	9	50892801	51008936	116136	2	235344	ENSMUST00000176663.7	0	Sik2
1598	chr7	80534813	80535569	757	*	8.38	9.23	6.02	3.21	4.76e-10	2.84e-09	Promoter (<=1kb)	7	80454993	80535119	80127	2	12144	ENSMUST00000081314.10	0	Blm
1599	chr4	126046785	126047355	571	*	7.09	7.93	4.88	3.05	4.81e-10	2.87e-09	Promoter (<=1kb)	4	126046925	126055532	8608	1	66407	ENSMUST00000030675.7	0	Mrps15
1600	chr6	52639981	52640700	720	*	8.59	9.45	6.13	3.33	4.83e-10	2.88e-09	Promoter (<=1kb)	6	52546228	52640389	94162	2	58875	ENSMUST00000031788.8	0	Hibadh
1601	chr6	33248851	33249489	639	*	7.9	8.73	5.7	3.03	4.84e-10	2.88e-09	Promoter (<=1kb)	6	33249085	33973979	724895	1	20336	ENSMUST00000052266.14	0	Exoc4
1602	chr5	115711567	115712382	816	*	8.66	9.52	6.25	3.27	4.85e-10	2.88e-09	Intron (ENSMUST00000055408.12/75665, intron 2 of 8)	5	115667254	115716559	49306	2	75665	ENSMUST00000117847.2	4177	Bicdl1
1603	chr17	47507800	47508551	752	*	7.8	8.63	5.61	3.02	4.85e-10	2.89e-09	Promoter (2-3kb)	17	47505241	47598649	93409	1	12445	ENSMUST00000182506.7	2559	Ccnd3
1604	chr8	22838609	22839105	497	*	7.26	8.08	5.13	2.95	4.86e-10	2.89e-09	Distal Intergenic	8	22859535	22943259	83725	1	244349	ENSMUST00000110696.7	-20430	Kat6a
1605	chr7	49421274	49421635	362	*	6.77	7.6	4.6	3.01	4.86e-10	2.89e-09	Intron (ENSMUST00000183659.7/78286, intron 7 of 39)	7	49450760	49464580	13821	1	78286	ENSMUST00000184155.1	-29125	Nav2
1606	chr12	84772707	84773505	799	*	9.05	9.92	6.55	3.37	4.87e-10	2.89e-09	Promoter (<=1kb)	12	84754562	84773152	18591	2	67963	ENSMUST00000021668.9	0	Npc2
1607	chr14	67715390	67716729	1340	*	9.85	10.69	7.64	3.05	4.87e-10	2.89e-09	Promoter (<=1kb)	14	67715937	67739661	23725	1	105440	ENSMUST00000152243.7	0	Kctd9
1608	chr15	73090148	73091112	965	*	8.33	9.15	6.19	2.96	4.87e-10	2.89e-09	Promoter (<=1kb)	15	73090392	73094075	3684	1	93696	ENSMUST00000089765.8	0	Chrac1
1609	chr4	86611701	86612339	639	*	8.06	8.92	5.65	3.26	4.87e-10	2.89e-09	Promoter (<=1kb)	4	86578855	86612055	33201	2	230376	ENSMUST00000070607.8	0	Haus6
1610	chr2	128368678	128369046	369	*	6.74	7.56	4.61	2.95	4.88e-10	2.89e-09	Intron (ENSMUST00000225087.1/100043424, intron 1 of 6)	2	128372107	128428893	56787	2	100043424	ENSMUST00000125354.1	59847	Morrbid
1611	chr12	85824439	85825315	877	*	8.5	9.37	5.98	3.39	4.89e-10	2.89e-09	Promoter (<=1kb)	12	85824659	85857405	32747	1	320244	ENSMUST00000177188.7	0	Ttll5
1612	chr6	49263519	49264248	730	*	7.47	8.3	5.24	3.07	4.92e-10	2.91e-09	Promoter (<=1kb)	6	49243924	49264010	20087	2	101214	ENSMUST00000204189.2	0	Tra2a
1613	chr2	34372417	34373264	848	*	7.29	8.14	5.03	3.1	4.92e-10	2.91e-09	Promoter (<=1kb)	2	34213400	34373142	159743	2	18516	ENSMUST00000138021.3	0	Pbx3
1614	chr6	91114799	91115173	375	*	7.27	8.1	5.1	3	4.93e-10	2.91e-09	Promoter (1-2kb)	6	91013070	91116819	103750	2	54563	ENSMUST00000113509.1	1646	Nup210
1615	chr9	106476684	106477497	814	*	8.67	9.53	6.18	3.35	4.94e-10	2.91e-09	Promoter (<=1kb)	9	106470322	106476949	6628	2	235587	ENSMUST00000067218.13	0	Parp3
1616	chr1	125467862	125468390	529	*	7.96	8.81	5.65	3.16	4.96e-10	2.92e-09	Distal Intergenic	1	125405880	125435727	29848	2	74117	ENSMUST00000188497.6	-32135	Actr3
1617	chr12	4768856	4769543	688	*	7.82	8.67	5.51	3.16	4.96e-10	2.92e-09	Promoter (<=1kb)	12	4746216	4769232	23017	2	207921	ENSMUST00000053458.6	0	Fam228b
1618	chr5	138622649	138623136	488	*	7.53	8.38	5.2	3.18	4.96e-10	2.92e-09	Promoter (<=1kb)	5	138622859	138640823	17965	1	243308	ENSMUST00000032590.13	0	A430033K04Rik
1619	chr2	25224001	25225294	1294	*	9.7	10.55	7.38	3.17	5e-10	2.94e-09	Promoter (<=1kb)	2	25222160	25224702	2543	2	227613	ENSMUST00000043584.4	0	Tubb4b
1620	chr13	56151349	56151839	491	*	7.15	7.99	4.92	3.07	5e-10	2.94e-09	Distal Intergenic	13	56104430	56136361	31932	2	26914	ENSMUST00000154778.7	-14988	Macroh2a1
1621	chr12	105032152	105033172	1021	*	9.32	10.2	6.75	3.44	5.01e-10	2.94e-09	Promoter (<=1kb)	12	105030617	105032277	1661	2	69434	ENSMUST00000222812.1	0	Snhg10
1622	chr15	81960191	81961298	1108	*	8.26	9.09	6.11	2.98	5.02e-10	2.95e-09	Promoter (<=1kb)	15	81951108	81960842	9735	2	29858	ENSMUST00000229385.1	0	Pmm1
1623	chr4	102607750	102608329	580	*	7.74	8.57	5.56	3.01	5.02e-10	2.95e-09	Distal Intergenic	4	102589843	102603441	13599	1	18578	ENSMUST00000106901.1	17907	Pde4b
1624	chr1	55052305	55053092	788	*	8.25	9.08	6.09	3	5.03e-10	2.95e-09	Promoter (<=1kb)	1	55052770	55071953	19184	1	67876	ENSMUST00000087617.10	0	Coq10b
1625	chr7	81523100	81523644	545	*	7.45	8.3	5.15	3.15	5.05e-10	2.96e-09	Promoter (<=1kb)	7	81523550	81529554	6005	1	100504421	ENSMUST00000181903.7	0	2900076A07Rik
1626	chr2	71872867	71873905	1039	*	8.08	8.9	6.02	2.88	5.06e-10	2.97e-09	Promoter (<=1kb)	2	71873224	71903858	30635	1	228026	ENSMUST00000006669.5	0	Pdk1
1627	chr8	36172888	36173519	632	*	7.49	8.31	5.36	2.95	5.07e-10	2.97e-09	Distal Intergenic	8	36159479	36161588	2110	1	330738	ENSMUST00000211253.1	13409	Gm38414
1628	chr10	62553521	62554148	628	*	7.5	8.34	5.31	3.03	5.07e-10	2.97e-09	Intron (ENSMUST00000159704.7/72320, intron 7 of 7)	10	62559599	62563578	3980	2	72320	ENSMUST00000162263.1	9430	Kif1bp
1629	chr10	71347182	71348287	1106	*	8.05	8.88	5.91	2.97	5.09e-10	2.98e-09	Promoter (<=1kb)	10	71347763	71385885	38123	1	69718	ENSMUST00000079252.12	0	Ipmk
1630	chr10	128344959	128345342	384	*	7.31	8.17	4.91	3.27	5.1e-10	2.98e-09	Intron (ENSMUST00000005826.8/12974, intron 1 of 10)	10	128337734	128362479	24746	1	12974	ENSMUST00000005826.8	7225	Cs
1631	chr19	18712793	18713655	863	*	8.34	9.19	6.07	3.12	5.11e-10	2.99e-09	Promoter (<=1kb)	19	18713193	18718428	5236	1	225995	ENSMUST00000062753.2	0	D030056L22Rik
1632	chr10	85127775	85128320	546	*	7.9	8.74	5.73	3.01	5.12e-10	2.99e-09	Promoter (<=1kb)	10	85119433	85128027	8595	2	74238	ENSMUST00000050813.3	0	Mterf2
1633	chr2	73892341	73893412	1072	*	8.88	9.75	6.37	3.38	5.12e-10	2.99e-09	Promoter (<=1kb)	2	73816509	73892536	76028	2	11909	ENSMUST00000112010.8	0	Atf2
1634	chr3	115815337	115816359	1023	*	8.43	9.29	6.01	3.28	5.13e-10	2.99e-09	Distal Intergenic	3	115887837	115929088	41252	1	69740	ENSMUST00000189799.6	-71478	Dph5
1635	chr8	35596946	35597528	583	*	7.56	8.42	5.17	3.25	5.14e-10	3e-09	Intron (ENSMUST00000037666.5/52065, intron 1 of 2)	8	35582503	35588972	6470	2	100504714	ENSMUST00000181322.2	-7974	Gm16793
1636	chr3	121291525	121292269	745	*	8.76	9.62	6.41	3.21	5.14e-10	3e-09	Promoter (<=1kb)	3	121291773	121363094	71322	1	66789	ENSMUST00000039442.11	0	Alg14
1637	chr9	53609997	53610588	592	*	7.34	8.17	5.21	2.96	5.16e-10	3e-09	Promoter (<=1kb)	9	53580522	53610382	29861	2	110446	ENSMUST00000034547.5	0	Acat1
1638	chr4	49520809	49521397	589	*	8.04	8.9	5.52	3.38	5.16e-10	3e-09	Promoter (<=1kb)	4	49521176	49531517	10342	1	230162	ENSMUST00000042964.12	0	Zfp189
1639	chr13	70637544	70638375	832	*	8.12	8.94	5.96	2.98	5.17e-10	3.01e-09	Promoter (<=1kb)	13	70588697	70637634	48938	2	218333	ENSMUST00000043493.6	0	Ice1
1640	chr15	50750977	50751486	510	*	6.87	7.71	4.63	3.09	5.17e-10	3.01e-09	Intron (ENSMUST00000165201.8/83925, intron 4 of 5)	15	50819499	50827521	8023	2	83925	ENSMUST00000183421.1	76035	Trps1
1641	chr1	131827580	131828299	720	*	7.66	8.49	5.52	2.97	5.17e-10	3.01e-09	Promoter (<=1kb)	1	131827977	131848865	20889	1	98396	ENSMUST00000086559.6	0	Slc41a1
1642	chr15	80742945	80743423	479	*	6.97	7.82	4.66	3.16	5.19e-10	3.01e-09	Intron (ENSMUST00000067689.8/213988, intron 1 of 24)	15	80711313	80941085	229773	1	213988	ENSMUST00000067689.8	31632	Tnrc6b
1643	chr5	149015703	149016237	535	*	7.83	8.67	5.53	3.15	5.2e-10	3.02e-09	Exon (ENSMUST00000133243.4/ENSMUST00000133243.4, exon 1 of 4)	5	149006962	149012776	5815	1	100503307	ENSMUST00000124198.1	8741	Gm15408
1644	chr7	81789063	81789781	719	*	7.84	8.68	5.55	3.13	5.21e-10	3.02e-09	Promoter (<=1kb)	7	81782182	81789478	7297	2	67290	ENSMUST00000026092.8	0	3110040N11Rik
1645	chr9	50547818	50548357	540	*	7.28	8.14	4.89	3.25	5.23e-10	3.03e-09	Intron (ENSMUST00000119103.1/170752, intron 2 of 11)	9	50554827	50581840	27014	1	16173	ENSMUST00000213916.1	-6470	Il18
1646	chr18	56412907	56413328	422	*	6.81	7.67	4.4	3.27	5.25e-10	3.04e-09	Intron (ENSMUST00000237355.1/107022, intron 1 of 14)	18	56419170	56502841	83672	1	107022	ENSMUST00000235794.1	-5842	Gramd3
1647	chr17	28692437	28692746	310	*	6.67	7.54	4.13	3.41	5.26e-10	3.04e-09	Promoter (<=1kb)	17	28692568	28748404	55837	1	26416	ENSMUST00000114752.2	0	Mapk14
1648	chr2	25983119	25983960	842	*	8.31	9.17	5.87	3.29	5.27e-10	3.05e-09	Promoter (<=1kb)	2	25926838	25983282	56445	2	227634	ENSMUST00000091268.10	0	Camsap1
1649	chr6	71979977	71980790	814	*	8.48	9.32	6.3	3.02	5.29e-10	3.06e-09	3' UTR	6	71961540	71984935	23396	1	20019	ENSMUST00000205517.1	18437	Polr1a
1650	chr7	120634798	120635682	885	*	7.61	8.45	5.31	3.14	5.3e-10	3.06e-09	Promoter (<=1kb)	7	120635176	120659524	24349	1	67003	ENSMUST00000033176.6	0	Uqcrc2
1651	chr17	26252736	26253426	691	*	7.54	8.35	5.5	2.85	5.31e-10	3.06e-09	Promoter (<=1kb)	17	26252896	26280719	27824	1	66978	ENSMUST00000025023.14	0	Luc7l
1652	chr3	33799589	33800491	903	*	8.5	9.34	6.25	3.09	5.32e-10	3.07e-09	Promoter (<=1kb)	3	33799832	33814860	15029	1	67120	ENSMUST00000099153.9	0	Ttc14
1653	chr7	127296040	127296449	410	*	7.02	7.86	4.76	3.1	5.32e-10	3.07e-09	Promoter (<=1kb)	7	127296260	127335137	38878	1	16408	ENSMUST00000117762.7	0	Itgal
1654	chr5	110230739	110231526	788	*	7.72	8.56	5.54	3.02	5.33e-10	3.07e-09	Promoter (<=1kb)	5	110231004	110255469	24466	1	71782	ENSMUST00000197188.4	0	Ankle2
1655	chr5	92348697	92349190	494	*	7.6	8.43	5.41	3.02	5.33e-10	3.07e-09	Promoter (<=1kb)	5	92346638	92348882	2245	2	15945	ENSMUST00000038816.12	0	Cxcl10
1656	chr17	29660430	29661300	871	*	7.56	8.38	5.47	2.91	5.34e-10	3.07e-09	Promoter (<=1kb)	17	29660595	29705979	45385	1	74157	ENSMUST00000024816.12	0	Cmtr1
1657	chr1	132007266	132008772	1507	*	9.06	9.88	6.96	2.91	5.35e-10	3.08e-09	Promoter (<=1kb)	1	132007607	132026448	18842	1	13714	ENSMUST00000086556.11	0	Elk4
1658	chr1	191025272	191026698	1427	*	8.97	9.81	6.67	3.14	5.38e-10	3.09e-09	Promoter (<=1kb)	1	191025351	191029781	4431	1	100125339	ENSMUST00000192407.1	0	A230020J21Rik
1659	chr16	96127266	96128330	1065	*	8.53	9.37	6.33	3.04	5.39e-10	3.09e-09	Promoter (<=1kb)	16	96120618	96127729	7112	2	15312	ENSMUST00000050884.15	0	Hmgn1
1660	chr19	32465279	32465807	529	*	7.48	8.33	5.11	3.22	5.39e-10	3.09e-09	Distal Intergenic	19	32485769	32515364	29596	1	17330	ENSMUST00000025827.9	-19962	Minpp1
1661	chr11	35769140	35770271	1132	*	8.91	9.78	6.4	3.37	5.4e-10	3.1e-09	Promoter (<=1kb)	11	35769484	35791285	21802	1	211347	ENSMUST00000018990.7	0	Pank3
1662	chr17	46674184	46674490	307	*	6.89	7.73	4.69	3.03	5.4e-10	3.1e-09	Promoter (<=1kb)	17	46666324	46674287	7964	2	224823	ENSMUST00000233155.1	0	Rrp36
1663	chr10	120112494	120113362	869	*	8.05	8.89	5.81	3.08	5.42e-10	3.1e-09	Promoter (<=1kb)	10	120083608	120112987	29380	2	117599	ENSMUST00000020449.11	0	Helb
1664	chr4	101182586	101183072	487	*	6.73	7.57	4.52	3.05	5.43e-10	3.11e-09	Promoter (2-3kb)	4	101179591	101185425	5835	2	16451	ENSMUST00000136167.7	2353	Jak1
1665	chr11	49084748	49085379	632	*	7.84	8.7	5.35	3.35	5.43e-10	3.11e-09	Promoter (1-2kb)	11	49086700	49095436	8737	1	15953	ENSMUST00000152914.1	-1321	Ifi47
1666	chr9	65908725	65909250	526	*	7.13	7.99	4.67	3.32	5.43e-10	3.11e-09	Promoter (<=1kb)	9	65908924	66041906	132983	1	214897	ENSMUST00000205379.1	0	Csnk1g1
1667	chr8	83442047	83442782	736	*	7.58	8.42	5.37	3.04	5.46e-10	3.12e-09	Promoter (<=1kb)	8	83430084	83442501	12418	2	56367	ENSMUST00000212473.1	0	Scoc
1668	chr9	116188832	116189370	539	*	7.11	7.94	4.93	3.01	5.46e-10	3.12e-09	Promoter (<=1kb)	9	116189180	116194886	5707	1	100043817	ENSMUST00000214742.1	0	Gm4668
1669	chr11	97659216	97660894	1679	*	8.9	9.74	6.63	3.11	5.47e-10	3.12e-09	Promoter (2-3kb)	11	97663414	97685463	22050	1	246198	ENSMUST00000044730.11	-2520	Mllt6
1670	chr8	105854697	105855536	840	*	7.57	8.39	5.49	2.91	5.47e-10	3.12e-09	Promoter (<=1kb)	8	105855132	105856950	1819	1	59016	ENSMUST00000040445.8	0	Thap11
1671	chr9	119321836	119323224	1389	*	9.3	10.15	6.93	3.22	5.47e-10	3.12e-09	Promoter (<=1kb)	9	119238432	119322427	83996	2	108737	ENSMUST00000040853.10	0	Oxsr1
1672	chr14	46760300	46760819	520	*	7.56	8.41	5.22	3.19	5.48e-10	3.13e-09	Promoter (<=1kb)	14	46760541	46771669	11129	1	72391	ENSMUST00000067426.5	0	Cdkn3
1673	chr17	56997012	56997698	687	*	8.46	9.32	6.07	3.25	5.49e-10	3.13e-09	Promoter (<=1kb)	17	56997339	56999311	1973	1	66400	ENSMUST00000074141.13	0	Alkbh7
1674	chr1	78537368	78538028	661	*	8.6	9.48	5.99	3.49	5.51e-10	3.14e-09	Promoter (<=1kb)	1	78537628	78538173	546	1	68393	ENSMUST00000125458.1	0	Mogat1
1675	chr8	120735742	120736538	797	*	8.01	8.84	5.82	3.02	5.52e-10	3.14e-09	Promoter (<=1kb)	8	120736358	120755404	19047	1	15900	ENSMUST00000160943.2	0	Irf8
1676	chr6	142865255	142865543	289	*	6.84	7.69	4.43	3.26	5.52e-10	3.14e-09	Intron (ENSMUST00000032421.3/20449, intron 4 of 4)	6	142828861	142883040	54180	2	20449	ENSMUST00000147058.1	17497	St8sia1
1677	chr6	37463908	37464366	459	*	7.7	8.52	5.56	2.96	5.57e-10	3.17e-09	Distal Intergenic	6	37327255	37442146	114892	2	208647	ENSMUST00000041093.5	-21762	Creb3l2
1678	chr4	154942547	154943311	765	*	7.71	8.59	5.03	3.56	5.58e-10	3.17e-09	Distal Intergenic	4	154926628	154928563	1936	2	230979	ENSMUST00000145296.1	-13984	Tnfrsf14
1679	chr7	126503096	126503869	774	*	8.55	9.4	6.2	3.2	5.6e-10	3.18e-09	Promoter (<=1kb)	7	126491708	126503437	11730	2	233871	ENSMUST00000040202.14	0	Atxn2l
1680	chr8	83594103	83594757	655	*	7.91	8.76	5.62	3.14	5.62e-10	3.19e-09	Promoter (<=1kb)	8	83571700	83594429	22730	2	106529	ENSMUST00000163837.1	0	Tecr
1681	chr15	98533670	98534708	1039	*	8.94	9.78	6.64	3.14	5.63e-10	3.2e-09	Promoter (<=1kb)	15	98517658	98534264	16607	2	69612	ENSMUST00000230542.1	0	Kansl2
1682	chr6	8648493	8648942	450	*	6.61	7.44	4.39	3.05	5.64e-10	3.2e-09	Promoter (<=1kb)	6	8630699	8647819	17121	2	15893	ENSMUST00000145870.1	-674	Ica1
1683	chr1	82832330	82833169	840	*	8.66	9.52	6.28	3.24	5.65e-10	3.2e-09	Distal Intergenic	1	82839483	82901182	61700	1	15463	ENSMUST00000189220.6	-6314	Agfg1
1684	chr9	53536459	53537521	1063	*	8.88	9.73	6.54	3.19	5.66e-10	3.21e-09	Promoter (<=1kb)	9	53439368	53536740	97373	2	11920	ENSMUST00000232179.1	0	Atm
1685	chr9	13296278	13296875	598	*	7.9	8.76	5.48	3.27	5.73e-10	3.24e-09	Promoter (1-2kb)	9	13297957	13709388	411432	1	270118	ENSMUST00000159294.8	-1082	Maml2
1686	chr2	90744962	90746296	1335	*	8.96	9.8	6.71	3.09	5.75e-10	3.25e-09	Promoter (<=1kb)	2	90745370	90781021	35652	1	55935	ENSMUST00000013759.5	0	Fnbp4
1687	chr19	8941401	8942593	1193	*	8.32	9.14	6.21	2.94	5.76e-10	3.25e-09	Promoter (<=1kb)	19	8941875	8952303	10429	1	23942	ENSMUST00000096240.2	0	Mta2
1688	chr15	36792275	36794702	2428	*	9.72	10.52	7.72	2.8	5.76e-10	3.25e-09	Promoter (<=1kb)	15	36770770	36794538	23769	2	22631	ENSMUST00000022894.13	0	Ywhaz
1689	chr4	107889548	107890333	786	*	8.41	9.25	6.16	3.09	5.76e-10	3.25e-09	Promoter (<=1kb)	4	107889813	107899384	9572	1	74098	ENSMUST00000135454.7	0	Czib
1690	chr15	102203148	102203960	813	*	7.79	8.6	5.76	2.84	5.76e-10	3.25e-09	Promoter (<=1kb)	15	102187054	102203412	16359	2	246277	ENSMUST00000229043.1	0	Csad
1691	chr6	100670926	100671311	386	*	6.8	7.65	4.44	3.22	5.77e-10	3.25e-09	Promoter (<=1kb)	6	100568256	100671157	102902	2	72171	ENSMUST00000113312.8	0	Shq1
1692	chr3	69004395	69005448	1054	*	8.04	8.84	6.06	2.78	5.78e-10	3.26e-09	Promoter (<=1kb)	3	68892499	69004543	112045	2	68259	ENSMUST00000107812.7	0	Ift80
1693	chr3	89164600	89165267	668	*	7.51	8.36	5.18	3.18	5.79e-10	3.26e-09	Promoter (<=1kb)	3	89164795	89176921	12127	1	12748	ENSMUST00000121212.8	0	Clk2
1694	chr4	44065415	44066007	593	*	7.35	8.19	5.14	3.05	5.8e-10	3.26e-09	Promoter (<=1kb)	4	44036830	44066920	30091	2	50798	ENSMUST00000172533.7	913	Gne
1695	chr1	64531906	64533296	1391	*	9.49	10.33	7.21	3.12	5.83e-10	3.28e-09	Promoter (<=1kb)	1	64532645	64597695	65051	1	12912	ENSMUST00000185594.6	0	Creb1
1696	chr19	46328060	46328945	886	*	8.07	8.88	6.02	2.86	5.84e-10	3.28e-09	Promoter (<=1kb)	19	46328184	46330446	2263	1	68431	ENSMUST00000026256.8	0	Fbxl15
1697	chr15	9528030	9528751	722	*	7.64	8.45	5.64	2.81	5.84e-10	3.28e-09	Promoter (1-2kb)	15	9511898	9529766	17869	2	16197	ENSMUST00000227234.1	1015	Il7r
1698	chr4	133129630	133130650	1021	*	7.98	8.8	5.91	2.89	5.86e-10	3.29e-09	Promoter (<=1kb)	4	133130505	133199756	69252	1	242687	ENSMUST00000084241.11	0	Wasf2
1699	chr4	156109495	156110306	812	*	8.55	9.4	6.18	3.22	5.87e-10	3.29e-09	Promoter (<=1kb)	4	156109982	156127265	17284	1	230996	ENSMUST00000072554.12	0	9430015G10Rik
1700	chr14	103469451	103470043	593	*	7.25	8.06	5.17	2.89	5.87e-10	3.29e-09	Exon (ENSMUST00000228094.1/ENSMUST00000228094.1, exon 3 of 3)	14	103513342	103612797	99456	1	64929	ENSMUST00000227322.1	-43299	Scel
1701	chr10	80754877	80755494	618	*	7.78	8.6	5.65	2.94	5.88e-10	3.29e-09	Promoter (<=1kb)	10	80755206	80795461	40256	1	208266	ENSMUST00000105336.8	0	Dot1l
1702	chr3	68966726	68967802	1077	*	7.84	8.66	5.77	2.88	5.9e-10	3.31e-09	Intron (ENSMUST00000107812.7/68259, intron 6 of 19)	3	68940128	68973745	33618	2	68259	ENSMUST00000176754.1	5943	Ift80
1703	chr7	121707001	121707802	802	*	8.21	9.05	6	3.05	5.91e-10	3.31e-09	Promoter (<=1kb)	7	121642021	121707253	65233	2	76179	ENSMUST00000046929.6	0	Usp31
1704	chr3	95015186	95016836	1651	*	9.56	10.41	7.2	3.21	5.92e-10	3.31e-09	Promoter (<=1kb)	3	95006702	95015238	8537	2	78266	ENSMUST00000019482.7	0	Zfp687
1705	chr18	32399826	32400355	530	*	7.25	8.1	4.89	3.21	5.93e-10	3.31e-09	Intron (ENSMUST00000234857.1/30948, intron 1 of 13)	18	32407634	32419907	12274	1	30948	ENSMUST00000234024.1	-7279	Bin1
1706	chr5	124540494	124541506	1013	*	7.97	8.79	5.88	2.92	5.94e-10	3.32e-09	Promoter (<=1kb)	5	124540695	124550506	9812	1	56334	ENSMUST00000060226.10	0	Tmed2
1707	chr2	156196315	156197288	974	*	8.72	9.59	6.28	3.31	5.95e-10	3.32e-09	Promoter (<=1kb)	2	156196466	156254310	57845	1	228829	ENSMUST00000145731.7	0	Phf20
1708	chr5	33657377	33658819	1443	*	9.23	10.07	6.96	3.11	5.95e-10	3.32e-09	Promoter (<=1kb)	5	33658128	33672201	14074	1	21335	ENSMUST00000074849.12	0	Tacc3
1709	chr3	115887446	115888245	800	*	7.62	8.47	5.3	3.17	5.99e-10	3.34e-09	Promoter (<=1kb)	3	115881581	115888094	6514	2	68161	ENSMUST00000188260.6	0	A930005H10Rik
1710	chr4	120569539	120570627	1089	*	8.37	9.21	6.15	3.06	5.99e-10	3.34e-09	Promoter (<=1kb)	4	120539868	120570276	30409	2	51797	ENSMUST00000030381.7	0	Ctps
1711	chr4	102506721	102507259	539	*	7.34	8.16	5.26	2.91	6e-10	3.34e-09	Intron (ENSMUST00000106911.7/18578, intron 7 of 16)	4	102470397	102488046	17650	1	18578	ENSMUST00000133632.1	36324	Pde4b
1712	chr6	83095743	83096363	621	*	7.45	8.26	5.43	2.83	6e-10	3.34e-09	Distal Intergenic	6	83101601	83108394	6794	1	243510	ENSMUST00000101254.8	-5238	Ccdc142
1713	chr15	96460066	96461814	1749	*	8.91	9.72	6.83	2.89	6.06e-10	3.37e-09	Promoter (<=1kb)	15	96413656	96460843	47188	2	72193	ENSMUST00000047835.7	0	Scaf11
1714	chr7	120981983	120982782	800	*	8.33	9.18	5.96	3.22	6.08e-10	3.38e-09	Promoter (<=1kb)	7	120957036	120982312	25277	2	12585	ENSMUST00000033169.8	0	Cdr2
1715	chr2	117417192	117417866	675	*	7.81	8.65	5.61	3.03	6.09e-10	3.39e-09	Exon (ENSMUST00000138372.1/ENSMUST00000138372.1, exon 1 of 3)	2	117279993	117343001	63009	2	19419	ENSMUST00000102534.10	-74191	Rasgrp1
1716	chr7	30551806	30552876	1071	*	8.53	9.38	6.18	3.2	6.11e-10	3.4e-09	Promoter (<=1kb)	7	30552828	30552904	77	1	104795949	ENSMUST00000199248.1	0	Gm38670
1717	chrX	101429153	101429781	629	*	7.36	8.23	4.76	3.47	6.14e-10	3.41e-09	Promoter (<=1kb)	20	101429318	101439621	10304	1	53610	ENSMUST00000147708.7	0	Nono
1718	chr10	96180804	96181746	943	*	7.78	8.6	5.68	2.92	6.15e-10	3.41e-09	Distal Intergenic	10	96226020	96248866	22847	1	74881	ENSMUST00000219638.1	-44274	4930459C07Rik
1719	chr7	18910267	18910883	617	*	8.35	9.21	6.01	3.2	6.15e-10	3.41e-09	Promoter (<=1kb)	7	18890883	18910415	19533	2	232933	ENSMUST00000098780.9	0	Ccdc61
1720	chr7	132735146	132735544	399	*	7.66	8.52	5.26	3.25	6.17e-10	3.42e-09	Intron (ENSMUST00000124096.7/14183, intron 2 of 6)	7	132713365	132776916	63552	2	77938	ENSMUST00000106168.1	41372	Fam53b
1721	chr12	16009119	16009520	402	*	6.95	7.78	4.79	2.99	6.17e-10	3.42e-09	Intron (ENSMUST00000223158.1/ENSMUST00000223158.1, intron 2 of 9)	12	15793318	15816922	23605	2	217410	ENSMUST00000221518.1	-192197	Trib2
1722	chr19	36925665	36926615	951	*	8.16	8.98	6.06	2.91	6.17e-10	3.42e-09	Promoter (<=1kb)	19	36926079	37012752	86674	1	107182	ENSMUST00000099494.3	0	Btaf1
1723	chr18	10609573	10610513	941	*	8.24	9.09	5.9	3.19	6.17e-10	3.42e-09	Promoter (<=1kb)	18	10566507	10610352	43846	2	77805	ENSMUST00000025142.12	0	Esco1
1724	chr5	143732177	143733029	853	*	7.92	8.76	5.63	3.13	6.19e-10	3.42e-09	Promoter (<=1kb)	5	143710325	143732280	21956	2	76800	ENSMUST00000053287.5	0	Usp42
1725	chr17	34143059	34143388	330	*	6.96	7.84	4.41	3.42	6.2e-10	3.42e-09	Promoter (<=1kb)	17	34143307	34151555	8249	1	15000	ENSMUST00000236519.1	0	H2-DMb2
1726	chr15	88751056	88752249	1194	*	8.62	9.46	6.37	3.09	6.24e-10	3.45e-09	Promoter (<=1kb)	15	88751660	88784516	32857	1	223773	ENSMUST00000041297.14	0	Zbed4
1727	chr7	83631691	83632297	607	*	7.52	8.37	5.22	3.15	6.26e-10	3.45e-09	Promoter (<=1kb)	7	83631959	83642328	10370	1	170460	ENSMUST00000075418.14	0	Stard5
1728	chr9	72985239	72985903	665	*	8.56	9.43	6	3.43	6.27e-10	3.46e-09	Promoter (<=1kb)	9	72979722	72985376	5655	2	546143	ENSMUST00000124565.2	0	Ccpg1os
1729	chr4	155668805	155669742	938	*	8.16	9	5.86	3.14	6.28e-10	3.46e-09	Promoter (<=1kb)	4	155654682	155669198	14517	2	76580	ENSMUST00000103176.9	0	Mib2
1730	chr11	68852597	68853422	826	*	8.3	9.14	6.12	3.01	6.29e-10	3.46e-09	Promoter (<=1kb)	11	68821434	68853135	31702	2	83431	ENSMUST00000018880.13	0	Ndel1
1731	chr5	135008545	135010193	1649	*	9.74	10.58	7.52	3.07	6.3e-10	3.47e-09	Promoter (<=1kb)	5	135009152	135012131	2980	1	68758	ENSMUST00000111216.7	0	Abhd11
1732	chr11	96788899	96789522	624	*	7.39	8.24	5.05	3.19	6.33e-10	3.48e-09	Promoter (<=1kb)	11	96789127	96803969	14843	1	12412	ENSMUST00000018810.9	0	Cbx1
1733	chr4	32288018	32288554	537	*	7.22	8.05	5.07	2.99	6.33e-10	3.48e-09	Intron (ENSMUST00000108180.8/12014, intron 1 of 6)	4	32239077	32501636	262560	1	12014	ENSMUST00000149201.7	48941	Bach2
1734	chr18	25168424	25169447	1024	*	8.38	9.2	6.27	2.93	6.34e-10	3.49e-09	Promoter (<=1kb)	18	25168999	25463725	294727	1	225289	ENSMUST00000159605.7	0	AW554918
1735	chr14	103649883	103650784	902	*	8.2	9.03	6.02	3.02	6.36e-10	3.49e-09	Promoter (<=1kb)	14	103650228	103704907	54680	1	105439	ENSMUST00000069443.13	0	Slain1
1736	chr15	77928644	77929266	623	*	7.98	8.82	5.69	3.13	6.37e-10	3.5e-09	Promoter (<=1kb)	15	77915047	77929006	13960	2	56551	ENSMUST00000005487.11	0	Txn2
1737	chr14	63543540	63544124	585	*	6.83	7.68	4.49	3.19	6.37e-10	3.5e-09	Promoter (<=1kb)	14	63523477	63543982	20506	2	210376	ENSMUST00000058679.6	0	Mtmr9
1738	chr11	118225898	118226431	534	*	7.24	8.09	4.96	3.12	6.38e-10	3.5e-09	Promoter (<=1kb)	11	118184972	118226979	42008	2	19157	ENSMUST00000141243.7	548	Cyth1
1739	chr7	68282491	68283003	513	*	7.26	8.11	4.97	3.14	6.39e-10	3.5e-09	Intron (ENSMUST00000125685.8/434197, intron 1 of 8)	7	68266952	68276594	9643	2	100504026	ENSMUST00000124813.1	-5897	Gm16157
1740	chr19	46760819	46761905	1087	*	9.01	9.87	6.57	3.3	6.39e-10	3.5e-09	Promoter (<=1kb)	19	46761596	46880192	118597	1	94219	ENSMUST00000099373.11	0	Cnnm2
1741	chr3	88296541	88297668	1128	*	8.92	9.78	6.5	3.28	6.4e-10	3.5e-09	Promoter (<=1kb)	3	88297116	88321767	24652	1	12462	ENSMUST00000001452.13	0	Cct3
1742	chr6	108535327	108535660	334	*	6.85	7.69	4.54	3.15	6.42e-10	3.51e-09	Intron (ENSMUST00000032192.8/16438, intron 60 of 61)	6	108518732	108519672	941	1	16438	ENSMUST00000205005.1	16595	Itpr1
1743	chr4	57955950	57957067	1118	*	8.85	9.68	6.75	2.92	6.44e-10	3.52e-09	Promoter (<=1kb)	4	57943373	57956411	13039	2	22166	ENSMUST00000030051.5	0	Txn1
1744	chr5	114443757	114444411	655	*	8.12	8.95	5.88	3.07	6.44e-10	3.52e-09	Promoter (<=1kb)	5	114444269	114453150	8882	1	17855	ENSMUST00000137167.7	0	Mvk
1745	chr7	140137477	140138200	724	*	7.92	8.73	5.91	2.82	6.47e-10	3.54e-09	Promoter (<=1kb)	7	140137564	140150786	13223	1	212508	ENSMUST00000036977.8	0	Mtg1
1746	chr17	35915631	35917421	1791	*	9.58	10.41	7.37	3.04	6.49e-10	3.54e-09	Promoter (<=1kb)	17	35916566	35932283	15718	1	52040	ENSMUST00000087211.8	0	Ppp1r10
1747	chr10	82763714	82764521	808	*	8.07	8.92	5.76	3.16	6.49e-10	3.54e-09	Promoter (<=1kb)	10	82748701	82764144	15444	2	18045	ENSMUST00000130911.7	0	Nfyb
1748	chr2	58135074	58135468	395	*	6.89	7.72	4.68	3.04	6.5e-10	3.55e-09	Intron (ENSMUST00000028175.6/227929, intron 7 of 7)	2	58134066	58156797	22732	2	227929	ENSMUST00000131443.7	21329	Cytip
1749	chr10	77581462	77582130	669	*	7.9	8.76	5.52	3.24	6.52e-10	3.55e-09	Promoter (<=1kb)	10	77581720	77598732	17013	1	108705	ENSMUST00000009435.11	0	Pttg1ip
1750	chr4	139598863	139599388	526	*	7.11	7.96	4.84	3.12	6.54e-10	3.56e-09	Intron (ENSMUST00000123827.8/212632, intron 4 of 11)	4	139603186	139662691	59506	1	212647	ENSMUST00000178644.1	-3798	Aldh4a1
1751	chr3	40744888	40746064	1177	*	8.42	9.25	6.28	2.97	6.54e-10	3.56e-09	Promoter (<=1kb)	3	40745382	40781598	36217	1	18415	ENSMUST00000203353.2	0	Hspa4l
1752	chr13	45884881	45885251	371	*	7.15	8	4.8	3.19	6.55e-10	3.56e-09	Intron (ENSMUST00000091628.10/20238, intron 2 of 7)	13	45795543	45872288	76746	2	20238	ENSMUST00000222610.1	-12593	Atxn1
1753	chr2	167062443	167063453	1011	*	8.32	9.16	6.08	3.08	6.59e-10	3.58e-09	Promoter (<=1kb)	2	167062934	167065862	2929	1	68949	ENSMUST00000189909.6	0	Zfas1
1754	chr4	148683591	148683948	358	*	7.1	7.93	4.89	3.04	6.62e-10	3.6e-09	Distal Intergenic	4	148643317	148671572	28256	1	230909	ENSMUST00000105698.2	40274	Gm572
1755	chr9	75070856	75071792	937	*	7.82	8.65	5.69	2.96	6.62e-10	3.6e-09	Promoter (<=1kb)	9	75071015	75117308	46294	1	17918	ENSMUST00000149823.1	0	Myo5a
1756	chr17	85090193	85090954	762	*	7.88	8.71	5.74	2.96	6.63e-10	3.6e-09	Promoter (<=1kb)	17	85063470	85090221	26752	2	213760	ENSMUST00000072406.4	0	Prepl
1757	chr4	41240939	41241370	432	*	6.72	7.56	4.45	3.11	6.64e-10	3.6e-09	Intron (ENSMUST00000108068.7/68926, intron 2 of 28)	4	41221589	41251619	30031	2	68926	ENSMUST00000134782.1	10249	Ubap2
1758	chr5	107283487	107284111	625	*	7.23	8.05	5.13	2.92	6.64e-10	3.6e-09	Intron (ENSMUST00000031224.14/21814, intron 1 of 16)	5	107147980	107289595	141616	2	21814	ENSMUST00000146591.1	5484	Tgfbr3
1759	chr2	33468305	33468781	477	*	6.76	7.62	4.39	3.23	6.65e-10	3.61e-09	Promoter (<=1kb)	2	33450287	33468532	18246	2	71834	ENSMUST00000028125.11	0	Zbtb43
1760	chr11	58938378	58939113	736	*	7.33	8.18	5.04	3.14	6.7e-10	3.63e-09	Promoter (<=1kb)	11	58932288	58938916	6629	2	108660	ENSMUST00000094151.5	0	Rnf187
1761	chr12	99884176	99884874	699	*	7.88	8.72	5.57	3.16	6.7e-10	3.63e-09	Promoter (<=1kb)	12	99884517	99937362	52846	1	104884	ENSMUST00000151019.7	0	Tdp1
1762	chr4	155563315	155564350	1036	*	8.29	9.13	6.02	3.11	6.72e-10	3.63e-09	Promoter (<=1kb)	4	155563700	155591001	27302	1	192185	ENSMUST00000105613.9	0	Nadk
1763	chr8	72354332	72354766	435	*	7.46	8.3	5.25	3.05	6.74e-10	3.64e-09	Intron (ENSMUST00000163643.2/13859, intron 22 of 23)	8	72345967	72374314	28348	2	13859	ENSMUST00000212257.1	19548	Eps15l1
1764	chr10	13552779	13553461	683	*	7.45	8.28	5.29	2.99	6.74e-10	3.64e-09	Promoter (<=1kb)	10	13523842	13553142	29301	2	56535	ENSMUST00000170376.7	0	Pex3
1765	chr17	64331409	64332708	1300	*	9.38	10.24	6.96	3.28	6.74e-10	3.64e-09	Promoter (<=1kb)	17	64281005	64331916	50912	2	224938	ENSMUST00000172818.7	0	Pja2
1766	chr3	96172117	96172779	663	*	7.62	8.47	5.33	3.14	6.76e-10	3.65e-09	Promoter (<=1kb)	3	96172332	96177564	5233	1	107701	ENSMUST00000076372.4	0	Sf3b4
1767	chr19	10738795	10739154	360	*	6.97	7.81	4.69	3.12	6.76e-10	3.65e-09	Promoter (<=1kb)	19	10717116	10739002	21887	2	12507	ENSMUST00000238167.1	0	Cd5
1768	chr13	112417854	112418259	406	*	7.28	8.15	4.78	3.37	6.77e-10	3.65e-09	Distal Intergenic	13	112464070	112510086	46017	1	16195	ENSMUST00000183663.7	-45811	Il6st
1769	chr1	156956269	156956879	611	*	8.08	8.91	5.83	3.08	6.78e-10	3.65e-09	Distal Intergenic	1	156813081	156939626	126546	2	78255	ENSMUST00000185198.6	-16643	Ralgps2
1770	chr18	65318890	65319615	726	*	7.86	8.68	5.74	2.94	6.79e-10	3.66e-09	Intron (ENSMUST00000035548.15/225638, intron 4 of 12)	18	65265529	65304456	38928	2	225638	ENSMUST00000235298.1	-14434	Alpk2
1771	chr19	4169351	4170109	759	*	8.14	8.98	5.83	3.15	6.81e-10	3.67e-09	Promoter (<=1kb)	19	4164324	4170028	5705	2	107239	ENSMUST00000237815.1	0	Carns1
1772	chr5	122820793	122821709	917	*	8.34	9.19	6.01	3.18	6.83e-10	3.67e-09	Promoter (<=1kb)	5	122787459	122821339	33881	2	59008	ENSMUST00000086216.8	0	Anapc5
1773	chr11	97140603	97141188	586	*	7.85	8.67	5.71	2.97	6.83e-10	3.67e-09	Intron (ENSMUST00000066078.11/73174, intron 6 of 8)	11	97146364	97146419	56	2	102466822	ENSMUST00000183796.1	5231	Mir7235
1774	chr8	126852113	126852761	649	*	7.52	8.37	5.14	3.23	6.84e-10	3.67e-09	Intron (ENSMUST00000212406.1/ENSMUST00000212406.1, intron 1 of 8)	8	126839233	126851473	12241	1	414091	ENSMUST00000212914.1	12880	A630001O12Rik
1775	chr6	146080866	146081788	923	*	8.5	9.36	6.15	3.21	6.84e-10	3.67e-09	Distal Intergenic	6	146120595	146147208	26614	2	16439	ENSMUST00000137938.1	65420	Itpr2
1776	chr3	139042465	139042851	387	*	7.31	8.14	5.19	2.95	6.85e-10	3.67e-09	Intron (ENSMUST00000098574.8/229877, intron 2 of 14)	3	139021840	139074798	52959	2	229877	ENSMUST00000199152.1	31947	Rap1gds1
1777	chr8	126832332	126832942	611	*	7.25	8.06	5.18	2.88	6.91e-10	3.71e-09	Intron (ENSMUST00000212406.1/ENSMUST00000212406.1, intron 4 of 8)	8	126839233	126851473	12241	1	414091	ENSMUST00000212914.1	-6291	A630001O12Rik
1778	chr14	57772455	57772913	459	*	7.27	8.1	5.09	3.01	6.93e-10	3.71e-09	Distal Intergenic	14	57703051	57758388	55338	2	50523	ENSMUST00000174166.1	-14067	Lats2
1779	chr6	113668633	113669174	542	*	7.48	8.32	5.29	3.02	6.93e-10	3.71e-09	Promoter (<=1kb)	6	113668850	113672939	4090	1	108960	ENSMUST00000155554.3	0	Irak2
1780	chr10	111972485	111973066	582	*	7.78	8.64	5.38	3.25	6.95e-10	3.72e-09	Promoter (<=1kb)	10	111972664	111988432	15769	1	52705	ENSMUST00000163048.7	0	Krr1
1781	chr11	75348196	75348869	674	*	7.98	8.83	5.63	3.2	6.96e-10	3.72e-09	Promoter (<=1kb)	11	75348433	75405705	57273	1	319822	ENSMUST00000044530.2	0	Smyd4
1782	chr13	30933028	30933384	357	*	7.15	7.97	5.02	2.95	6.96e-10	3.72e-09	Intron (ENSMUST00000102946.7/66482, intron 5 of 28)	13	30906814	30925848	19035	2	66482	ENSMUST00000220490.1	-7180	Exoc2
1783	chr2	84779256	84779661	406	*	7.51	8.37	5.11	3.25	6.98e-10	3.73e-09	Distal Intergenic	2	84765506	84775444	9939	2	12258	ENSMUST00000111641.1	-3812	Serping1
1784	chr7	132930880	132931484	605	*	7.78	8.63	5.5	3.12	6.99e-10	3.73e-09	Promoter (<=1kb)	7	132931142	132986391	55250	1	360216	ENSMUST00000106157.7	0	Zranb1
1785	chr1	175691976	175693334	1359	*	9.45	10.33	6.88	3.45	7e-10	3.74e-09	Promoter (<=1kb)	1	175662421	175692776	30356	2	13603	ENSMUST00000027809.7	0	Opn3
1786	chr10	59879199	59880202	1004	*	8.18	8.99	6.1	2.9	7.04e-10	3.76e-09	Promoter (<=1kb)	10	59879556	59899302	19747	1	56709	ENSMUST00000147914.7	0	Dnajb12
1787	chr4	33247401	33249024	1624	*	9.74	10.56	7.62	2.94	7.06e-10	3.77e-09	Promoter (<=1kb)	4	33245423	33248510	3088	2	108767	ENSMUST00000049357.9	0	Pnrc1
1788	chr19	7558790	7559097	308	*	6.61	7.44	4.47	2.96	7.13e-10	3.8e-09	Promoter (1-2kb)	19	7557485	7586711	29227	1	225845	ENSMUST00000136756.1	1305	Plaat3
1789	chr19	46396655	46397267	613	*	8.12	8.98	5.74	3.23	7.15e-10	3.81e-09	Promoter (<=1kb)	19	46396896	46488804	91909	1	24069	ENSMUST00000039922.12	0	Sufu
1790	chr15	79062459	79063320	862	*	9.04	9.91	6.43	3.48	7.17e-10	3.82e-09	Promoter (<=1kb)	15	79053094	79062885	9792	2	223690	ENSMUST00000040676.10	0	Ankrd54
1791	chr4	101217002	101217531	530	*	7.25	8.06	5.21	2.85	7.18e-10	3.82e-09	Intron (ENSMUST00000102781.9/16451, intron 1 of 24)	4	101181019	101185450	4432	2	16451	ENSMUST00000147211.1	-31552	Jak1
1792	chr10	67610663	67610988	326	*	6.8	7.65	4.4	3.26	7.19e-10	3.82e-09	Distal Intergenic	10	67569216	67571959	2744	2	105245193	ENSMUST00000219796.1	-38704	4930563J15Rik
1793	chr5	64960884	64961428	545	*	7.71	8.56	5.45	3.11	7.19e-10	3.82e-09	Promoter (<=1kb)	5	64955223	64960097	4875	2	21899	ENSMUST00000201307.1	-787	Tlr6
1794	chr11	78176269	78179339	3071	*	10.08	10.87	8.23	2.64	7.19e-10	3.82e-09	Promoter (<=1kb)	11	78178827	78178887	61	1	102465761	ENSMUST00000184358.1	0	Mir7653
1795	chr17	51903830	51904274	445	*	7.73	8.61	5.1	3.51	7.2e-10	3.82e-09	Intron (ENSMUST00000233779.1/100504169, intron 1 of 2)	17	51882727	51965257	82531	1	100504169	ENSMUST00000233779.1	21103	Gm20098
1796	chr12	102628221	102628714	494	*	7.75	8.59	5.47	3.12	7.21e-10	3.82e-09	Intron (ENSMUST00000046518.11/217837, intron 2 of 9)	12	102587909	102640934	53026	2	217837	ENSMUST00000191320.6	12220	Itpk1
1797	chr10	84917020	84917687	668	*	8.19	9.05	5.81	3.24	7.21e-10	3.82e-09	Promoter (<=1kb)	10	84917616	85016447	98832	1	237422	ENSMUST00000038523.14	0	Ric8b
1798	chr9	14784429	14785092	664	*	7.87	8.73	5.41	3.32	7.24e-10	3.84e-09	Promoter (<=1kb)	9	14784654	14834646	49993	1	17535	ENSMUST00000034405.10	0	Mre11a
1799	chr7	80182095	80182631	537	*	7.71	8.56	5.34	3.22	7.26e-10	3.85e-09	Distal Intergenic	7	80186841	80226527	39687	1	20352	ENSMUST00000032754.8	-4210	Sema4b
1800	chr12	56345662	56346066	405	*	6.9	7.77	4.4	3.37	7.28e-10	3.85e-09	Promoter (<=1kb)	12	56328303	56345894	17592	2	217588	ENSMUST00000021416.8	0	Mbip
1801	chr6	54992473	54993239	767	*	8.5	9.36	6.04	3.33	7.28e-10	3.85e-09	Promoter (<=1kb)	6	54982580	54992950	10371	2	110175	ENSMUST00000131475.1	0	Ggct
1802	chr2	72117184	72117425	242	*	6.02	6.9	3.37	3.53	7.28e-10	3.85e-09	Intron (ENSMUST00000090826.11/56508, intron 4 of 30)	2	72140711	72196261	55551	1	56508	ENSMUST00000122975.7	-23286	Rapgef4
1803	chr4	46649925	46650715	791	*	7.57	8.39	5.49	2.9	7.3e-10	3.86e-09	Promoter (<=1kb)	4	46604390	46650209	45820	2	381605	ENSMUST00000084621.11	0	Tbc1d2
1804	chr16	55754278	55754776	499	*	7.44	8.27	5.28	3	7.32e-10	3.87e-09	Distal Intergenic	16	55811375	55822138	10764	2	80859	ENSMUST00000114458.7	67362	Nfkbiz
1805	chr19	5295116	5295921	806	*	8.32	9.18	5.83	3.35	7.33e-10	3.87e-09	Promoter (<=1kb)	19	5273932	5295455	21524	2	319322	ENSMUST00000025774.10	0	Sf3b2
1806	chr14	20545628	20546706	1079	*	8.12	8.94	6.04	2.9	7.33e-10	3.87e-09	Promoter (<=1kb)	14	20499364	20546573	47210	2	19056	ENSMUST00000159027.7	0	Ppp3cb
1807	chr1	128243934	128244714	781	*	8.35	9.18	6.22	2.96	7.34e-10	3.87e-09	Promoter (<=1kb)	1	128243964	128259535	15572	1	67812	ENSMUST00000190736.6	0	Ubxn4
1808	chr9	60991457	60991876	420	*	7.39	8.23	5.12	3.11	7.34e-10	3.87e-09	Distal Intergenic	9	61017069	61019797	2729	1	330956	ENSMUST00000216854.1	-25193	Gm5122
1809	chr7	5060819	5061860	1042	*	8.94	9.81	6.47	3.34	7.35e-10	3.87e-09	Promoter (<=1kb)	7	5062143	5079938	17796	1	22185	ENSMUST00000005041.14	-283	U2af2
1810	chr3	40846471	40847246	776	*	8.71	9.58	6.2	3.38	7.37e-10	3.88e-09	Promoter (<=1kb)	3	40847002	40867841	20840	1	100039027	ENSMUST00000203919.2	0	Gm2011
1811	chrX	73715880	73716807	928	*	8.27	9.14	5.68	3.46	7.38e-10	3.89e-09	Promoter (<=1kb)	20	73716597	73738534	21938	1	11666	ENSMUST00000002084.13	0	Abcd1
1812	chr6	48085877	48086815	939	*	7.59	8.4	5.55	2.85	7.39e-10	3.89e-09	Promoter (<=1kb)	6	48062395	48086593	24199	2	69228	ENSMUST00000073124.8	0	Zfp746
1813	chr2	132688575	132689000	426	*	7.08	7.92	4.83	3.09	7.4e-10	3.89e-09	Promoter (1-2kb)	2	132690157	132750503	60347	1	73747	ENSMUST00000148271.7	-1157	Shld1
1814	chr11	117653868	117655086	1219	*	8.75	9.6	6.42	3.19	7.41e-10	3.89e-09	Promoter (<=1kb)	11	117654289	117763437	109149	1	217351	ENSMUST00000026658.12	0	Tnrc6c
1815	chr2	168080422	168081393	972	*	8.25	9.1	5.95	3.15	7.42e-10	3.9e-09	Promoter (<=1kb)	2	168081004	168101203	20200	1	58220	ENSMUST00000052125.6	0	Pard6b
1816	chr18	65416123	65416606	484	*	6.88	7.71	4.66	3.06	7.45e-10	3.91e-09	Distal Intergenic	18	65430938	65477805	46868	1	240354	ENSMUST00000224056.2	-14332	Malt1
1817	chr11	51619465	51620056	592	*	7.27	8.09	5.22	2.87	7.45e-10	3.91e-09	Promoter (<=1kb)	11	51619735	51623714	3980	1	52530	ENSMUST00000127405.1	0	Nhp2
1818	chr19	41030782	41031410	629	*	7.83	8.69	5.34	3.35	7.47e-10	3.92e-09	Promoter (1-2kb)	19	41029385	41043965	14581	1	21673	ENSMUST00000237959.1	1397	Dntt
1819	chr1	177441408	177442295	888	*	8.82	9.67	6.44	3.23	7.49e-10	3.93e-09	Promoter (<=1kb)	1	177442351	177447237	4887	1	30928	ENSMUST00000195002.1	-56	Zbtb18
1820	chr15	76080259	76081208	950	*	8.21	9.05	5.96	3.09	7.5e-10	3.93e-09	Promoter (<=1kb)	15	76070182	76080913	10732	2	67959	ENSMUST00000100527.12	0	Puf60
1821	chr18	5989653	5990276	624	*	8.09	8.93	5.89	3.04	7.51e-10	3.93e-09	Distal Intergenic	18	6032960	6034707	1748	2	75415	ENSMUST00000182343.1	44431	Arhgap12
1822	chr12	111574094	111574814	721	*	7.66	8.49	5.53	2.96	7.52e-10	3.93e-09	Promoter (<=1kb)	12	111572317	111574402	2086	2	100504687	ENSMUST00000180698.2	0	2810029C07Rik
1823	chr4	58911966	58912933	968	*	7.37	8.18	5.34	2.84	7.53e-10	3.94e-09	Promoter (<=1kb)	4	58798911	58912749	113839	2	230249	ENSMUST00000102889.9	0	Ecpas
1824	chr12	80643312	80644503	1192	*	8.14	8.95	6.13	2.82	7.54e-10	3.94e-09	Promoter (<=1kb)	12	80634022	80644341	10320	2	13877	ENSMUST00000021559.13	0	Erh
1825	chr19	53943884	53945120	1237	*	9.06	9.9	6.74	3.16	7.55e-10	3.94e-09	Promoter (<=1kb)	19	53929861	53944627	14767	2	100503572	ENSMUST00000135402.3	0	Bbip1
1826	chr8	83899498	83900195	698	*	7.04	7.87	4.87	3	7.57e-10	3.95e-09	Promoter (<=1kb)	8	83900105	83941954	41850	1	330814	ENSMUST00000141158.7	0	Adgrl1
1827	chr10	118418946	118419497	552	*	7.45	8.3	5.12	3.18	7.57e-10	3.95e-09	Distal Intergenic	10	118441046	118445892	4847	1	15978	ENSMUST00000068592.4	-21549	Ifng
1828	chr19	60861150	60861660	511	*	7.04	7.89	4.63	3.27	7.6e-10	3.96e-09	Promoter (<=1kb)	19	60837277	60861427	24151	2	94281	ENSMUST00000080806.9	0	Sfxn4
1829	chr17	35707854	35708322	469	*	7.51	8.38	4.99	3.39	7.68e-10	4e-09	Exon (ENSMUST00000135203.1/ENSMUST00000135203.1, exon 2 of 2)	17	35690059	35704621	14563	2	12305	ENSMUST00000134995.7	-3233	Ddr1
1830	chr5	65536723	65537761	1039	*	7.84	8.65	5.77	2.88	7.72e-10	4.02e-09	Promoter (<=1kb)	5	65537233	65598988	61756	1	53323	ENSMUST00000142407.7	0	Ube2k
1831	chr7	64391990	64393024	1035	*	8.42	9.23	6.38	2.85	7.72e-10	4.02e-09	Promoter (<=1kb)	7	64376527	64392268	15742	2	67973	ENSMUST00000032735.7	0	Mphosph10
1832	chr7	24457670	24458279	610	*	8.09	8.97	5.53	3.43	7.72e-10	4.02e-09	Distal Intergenic	7	24462484	24475967	13484	1	18793	ENSMUST00000002284.10	-4205	Plaur
1833	chr13	5714103	5714567	465	*	6.86	7.7	4.55	3.15	7.74e-10	4.03e-09	Intron (ENSMUST00000222871.1/ENSMUST00000222871.1, intron 1 of 2)	13	5855515	5857561	2047	2	71867	ENSMUST00000223142.1	142994	1700016G22Rik
1834	chr10	96374148	96375136	989	*	8.56	9.38	6.46	2.92	7.78e-10	4.05e-09	Distal Intergenic	10	96226207	96248708	22502	1	74881	ENSMUST00000218720.1	147941	4930459C07Rik
1835	chr16	62786456	62787250	795	*	7.99	8.81	5.85	2.97	7.8e-10	4.05e-09	Promoter (<=1kb)	16	62732444	62786777	54334	2	106338	ENSMUST00000063089.11	0	Nsun3
1836	chr13	63814810	63815691	882	*	8.66	9.49	6.45	3.05	7.81e-10	4.05e-09	Promoter (<=1kb)	13	63815240	63853810	38571	1	76251	ENSMUST00000021926.12	0	Ercc6l2
1837	chr6	53589788	53590110	323	*	6.76	7.6	4.49	3.12	7.83e-10	4.06e-09	Intron (ENSMUST00000203528.2/231991, intron 5 of 10)	6	53573376	53610451	37076	1	231991	ENSMUST00000203641.1	16412	Creb5
1838	chr15	81810621	81811880	1260	*	9.26	10.1	6.94	3.16	7.84e-10	4.07e-09	Promoter (<=1kb)	15	81811046	81821256	10211	1	21685	ENSMUST00000168200.1	0	Tef
1839	chr2	156991640	156992358	719	*	8.13	9.01	5.47	3.54	7.86e-10	4.08e-09	Promoter (<=1kb)	2	156927345	156992043	64699	2	29812	ENSMUST00000069600.12	0	Ndrg3
1840	chr16	24506742	24507210	469	*	7.46	8.3	5.29	3.01	7.87e-10	4.08e-09	Intron (ENSMUST00000231352.1/210126, intron 3 of 6)	16	24529394	24530362	969	1	624582	ENSMUST00000231737.1	-22184	Morf4l1-ps1
1841	chr4	41464558	41465383	826	*	8.58	9.44	6.13	3.32	7.89e-10	4.08e-09	Promoter (<=1kb)	4	41390745	41464840	74096	2	109242	ENSMUST00000108055.8	0	Kif24
1842	chr17	12307562	12308145	584	*	7.02	7.85	4.79	3.06	7.89e-10	4.08e-09	Promoter (<=1kb)	17	12272192	12308584	36393	2	26407	ENSMUST00000233012.1	439	Map3k4
1843	chr8	18845886	18847012	1127	*	8.84	9.67	6.64	3.03	7.9e-10	4.09e-09	Promoter (<=1kb)	8	18846277	18891361	45085	1	52123	ENSMUST00000149565.7	0	Agpat5
1844	chr8	85624383	85624845	463	*	7.09	7.92	4.92	3	7.92e-10	4.09e-09	Distal Intergenic	8	85636588	85690973	54386	2	74513	ENSMUST00000109686.3	66128	Neto2
1845	chr4	86885840	86886609	770	*	7.66	8.47	5.63	2.84	7.94e-10	4.1e-09	Exon (ENSMUST00000045224.13/230379, exon 2 of 6)	4	86874414	86932491	58078	1	230379	ENSMUST00000128712.1	11426	Acer2
1846	chr11	107417058	107417683	626	*	7.69	8.53	5.49	3.03	7.95e-10	4.1e-09	Intron (ENSMUST00000103064.9/71795, intron 1 of 9)	11	107207892	107470699	262808	2	71795	ENSMUST00000103064.9	53016	Pitpnc1
1847	chr7	83891608	83892521	914	*	8.87	9.73	6.48	3.24	7.96e-10	4.11e-09	Promoter (<=1kb)	7	83892000	83901532	9533	1	67943	ENSMUST00000094215.9	0	Mesd
1848	chr3	69721729	69722501	773	*	7.68	8.51	5.53	2.98	7.96e-10	4.11e-09	Promoter (<=1kb)	3	69721985	69724461	2477	1	97112	ENSMUST00000149680.7	0	Nmd3
1849	chr2	52319186	52319688	503	*	7.68	8.54	5.26	3.28	7.98e-10	4.11e-09	Exon (ENSMUST00000036934.11/17996, exon 10 of 157)	2	52136662	52335134	198473	2	17996	ENSMUST00000075301.9	15446	Neb
1850	chr11	60878239	60879410	1172	*	8.72	9.57	6.4	3.18	7.98e-10	4.11e-09	Promoter (<=1kb)	11	60864452	60879038	14587	2	216821	ENSMUST00000168218.7	0	Tmem11
1851	chr4	116053382	116054042	661	*	8.04	8.89	5.72	3.17	7.99e-10	4.11e-09	Promoter (<=1kb)	4	116032842	116053876	21035	2	72181	ENSMUST00000030475.2	0	Nsun4
1852	chr9	58131628	58132143	516	*	7.51	8.35	5.29	3.06	8e-10	4.12e-09	Promoter (<=1kb)	9	58131897	58140444	8548	1	20897	ENSMUST00000136338.7	0	Stra6
1853	chr11	103697296	103698185	890	*	7.96	8.77	5.89	2.89	8.01e-10	4.12e-09	Promoter (<=1kb)	11	103697724	103703016	5293	1	399609	ENSMUST00000154471.7	0	C130046K22Rik
1854	chr13	49242551	49243140	590	*	7.8	8.65	5.49	3.15	8.07e-10	4.15e-09	Promoter (<=1kb)	13	49238904	49242900	3997	2	66329	ENSMUST00000131880.1	0	Susd3
1855	chr19	60889608	60890758	1151	*	8.32	9.16	6.11	3.05	8.09e-10	4.16e-09	Promoter (<=1kb)	19	60889749	61095968	206220	1	14773	ENSMUST00000003313.9	0	Grk5
1856	chr15	100732615	100732983	369	*	6.96	7.81	4.63	3.18	8.1e-10	4.16e-09	Promoter (<=1kb)	15	100730481	100732720	2240	2	619313	ENSMUST00000230515.1	0	I730030J21Rik
1857	chr16	17131907	17132704	798	*	7.99	8.82	5.83	2.99	8.11e-10	4.16e-09	Promoter (<=1kb)	16	17130138	17132383	2246	2	64136	ENSMUST00000023453.9	0	Sdf2l1
1858	chr14	60264957	60265536	580	*	7.99	8.84	5.57	3.27	8.12e-10	4.16e-09	Promoter (<=1kb)	14	60265228	60302370	37143	1	219135	ENSMUST00000022563.8	0	Mtmr6
1859	chr16	90143451	90144429	979	*	8.68	9.51	6.5	3.01	8.13e-10	4.17e-09	Promoter (<=1kb)	16	89787111	90143769	356659	2	21844	ENSMUST00000114124.8	0	Tiam1
1860	chr3	95042353	95043192	840	*	7.95	8.79	5.72	3.07	8.15e-10	4.17e-09	Promoter (<=1kb)	3	95032694	95042614	9921	2	19185	ENSMUST00000107237.7	0	Psmd4
1861	chr12	84193636	84194252	617	*	8.15	9.01	5.8	3.21	8.15e-10	4.17e-09	Promoter (<=1kb)	12	84149278	84194015	44738	2	238317	ENSMUST00000110294.1	0	Elmsan1
1862	chr18	64516255	64516778	524	*	7.65	8.49	5.38	3.11	8.15e-10	4.17e-09	Promoter (<=1kb)	18	64499647	64516652	17006	2	70223	ENSMUST00000237400.1	0	Nars
1863	chr17	56609464	56610152	689	*	8.09	8.92	5.93	3	8.17e-10	4.18e-09	Promoter (<=1kb)	17	56607452	56609771	2320	2	224904	ENSMUST00000052832.5	0	Micos13
1864	chr4	136569964	136570455	492	*	8.23	9.11	5.58	3.54	8.18e-10	4.18e-09	Promoter (1-2kb)	4	136555235	136568607	13373	2	99982	ENSMUST00000155354.7	-1357	Kdm1a
1865	chr16	45998065	45998713	649	*	7.29	8.13	5.02	3.11	8.2e-10	4.19e-09	Intron (ENSMUST00000130481.1/433022, intron 1 of 3)	16	45959263	46010218	50956	2	433022	ENSMUST00000130481.1	11505	Plcxd2
1866	chr14	79537448	79537838	391	*	7.59	8.44	5.23	3.2	8.2e-10	4.19e-09	Exon (ENSMUST00000227104.1/13709, exon 2 of 2)	14	79515698	79538827	23130	1	13709	ENSMUST00000227104.1	21750	Elf1
1867	chr5	100415889	100416606	718	*	7.72	8.56	5.48	3.08	8.21e-10	4.19e-09	Promoter (<=1kb)	5	100361649	100416234	54586	2	69162	ENSMUST00000094578.10	0	Sec31a
1868	chr3	86223675	86224945	1271	*	8.51	9.33	6.42	2.91	8.23e-10	4.2e-09	Promoter (<=1kb)	3	86224680	86746712	522033	1	80877	ENSMUST00000192145.5	0	Lrba
1869	chr5	122501423	122502742	1320	*	7.89	8.71	5.83	2.88	8.23e-10	4.2e-09	Promoter (<=1kb)	5	122453513	122502174	48662	2	11938	ENSMUST00000179939.7	0	Atp2a2
1870	chr1	95655608	95656112	505	*	7.37	8.23	4.95	3.28	8.23e-10	4.2e-09	Intron (ENSMUST00000043336.10/20452, intron 2 of 4)	1	95618551	95667535	48985	2	20452	ENSMUST00000189556.1	11423	St8sia4
1871	chr13	41249261	41250566	1306	*	8.76	9.61	6.42	3.19	8.24e-10	4.2e-09	Promoter (<=1kb)	13	41249844	41276577	26734	1	108934	ENSMUST00000165561.3	0	Smim13
1872	chr1	88587001	88587979	979	*	8.94	9.8	6.55	3.24	8.29e-10	4.22e-09	Distal Intergenic	1	88551517	88562167	10651	1	100503197	ENSMUST00000189394.1	35484	Gm19589
1873	chr15	103272491	103273184	694	*	8.71	9.57	6.28	3.29	8.32e-10	4.23e-09	Promoter (<=1kb)	15	103272714	103296850	24137	1	56447	ENSMUST00000229549.1	0	Copz1
1874	chr4	132037098	132037627	530	*	7.08	7.91	4.91	3	8.34e-10	4.24e-09	Intron (ENSMUST00000105970.7/269587, intron 1 of 18)	4	131923429	132049078	125650	2	269587	ENSMUST00000084253.9	11451	Epb41
1875	chr17	28698158	28698506	349	*	6.81	7.65	4.59	3.06	8.36e-10	4.24e-09	Intron (ENSMUST00000004990.13/26416, intron 1 of 11)	17	28692568	28748404	55837	1	26416	ENSMUST00000114752.2	5590	Mapk14
1876	chr11	116423819	116424569	751	*	7.88	8.74	5.44	3.3	8.36e-10	4.24e-09	Distal Intergenic	11	116434094	116439077	4984	1	319370	ENSMUST00000057676.6	-9525	Ubald2
1877	chr16	46009977	46011153	1177	*	8.84	9.68	6.57	3.12	8.36e-10	4.24e-09	Promoter (<=1kb)	16	45959263	46010218	50956	2	433022	ENSMUST00000130481.1	0	Plcxd2
1878	chr3	137991219	137991504	286	*	6.6	7.43	4.39	3.05	8.36e-10	4.24e-09	Distal Intergenic	3	137931007	137981545	50539	2	26377	ENSMUST00000029806.12	-9674	Dapp1
1879	chr10	68673504	68674128	625	*	8.55	9.43	5.95	3.48	8.37e-10	4.25e-09	Distal Intergenic	10	68723646	68748468	24823	1	327766	ENSMUST00000219392.1	-49518	Tmem26
1880	chr6	97310789	97311307	519	*	8.03	8.89	5.65	3.24	8.4e-10	4.26e-09	Promoter (1-2kb)	6	97287082	97312380	25299	2	232288	ENSMUST00000143698.7	1073	Frmd4b
1881	chr12	87387784	87388718	935	*	8.71	9.55	6.41	3.15	8.43e-10	4.27e-09	Promoter (<=1kb)	12	87305058	87388355	83298	2	20773	ENSMUST00000021424.4	0	Sptlc2
1882	chr10	61679932	61680730	799	*	8.19	9.02	6.02	3	8.44e-10	4.27e-09	Promoter (<=1kb)	10	61680299	61689818	9520	1	20224	ENSMUST00000220372.1	0	Sar1a
1883	chr2	26444769	26446191	1423	*	9.38	10.22	7.17	3.05	8.46e-10	4.28e-09	Promoter (<=1kb)	2	26445696	26459379	13684	1	100125929	ENSMUST00000133463.1	0	0610009E02Rik
1884	chr3	16182958	16183917	960	*	8.17	9	6	3	8.47e-10	4.28e-09	Promoter (<=1kb)	3	16183212	16217037	33826	1	229096	ENSMUST00000108345.8	0	Ythdf3
1885	chr10	59323057	59324089	1033	*	8.37	9.22	6.06	3.16	8.5e-10	4.3e-09	Promoter (<=1kb)	10	59323296	59373304	50009	1	18451	ENSMUST00000009789.14	0	P4ha1
1886	chr6	97205445	97205910	466	*	7.46	8.3	5.23	3.07	8.51e-10	4.3e-09	Promoter (<=1kb)	6	97183670	97205560	21891	2	22200	ENSMUST00000164744.7	0	Uba3
1887	chr2	11254426	11254821	396	*	6.98	7.83	4.66	3.17	8.51e-10	4.3e-09	Intron (ENSMUST00000028118.8/18761, intron 10 of 17)	2	11250458	11300699	50242	1	18761	ENSMUST00000195628.1	3968	Prkcq
1888	chr8	70754339	70754980	642	*	7.91	8.76	5.64	3.12	8.53e-10	4.31e-09	Promoter (<=1kb)	8	70754679	70758677	3999	1	19339	ENSMUST00000110093.8	0	Rab3a
1889	chr9	58275098	58276169	1072	*	8.59	9.43	6.33	3.09	8.54e-10	4.31e-09	Distal Intergenic	9	58260227	58261885	1659	1	69106	ENSMUST00000216864.1	14871	Stoml1
1890	chr17	48408944	48410591	1648	*	9.72	10.55	7.61	2.94	8.55e-10	4.31e-09	Promoter (<=1kb)	17	48410014	48417254	7241	1	106821	ENSMUST00000167180.7	0	Oard1
1891	chr4	59278476	59278876	401	*	7.17	8	4.96	3.04	8.59e-10	4.33e-09	Distal Intergenic	4	59260051	59263269	3219	1	101055769	ENSMUST00000124589.1	18425	Gm12596
1892	chr5	64918880	64919175	296	*	6.78	7.62	4.49	3.14	8.65e-10	4.36e-09	Distal Intergenic	5	64924680	64932761	8082	2	21897	ENSMUST00000059349.5	13586	Tlr1
1893	chr14	11162022	11162284	263	*	6.58	7.42	4.31	3.11	8.65e-10	4.36e-09	Promoter (<=1kb)	14	9550100	11162032	1611933	2	14198	ENSMUST00000162278.7	0	Fhit
1894	chr11	116433617	116434921	1305	*	9.43	10.29	6.92	3.37	8.67e-10	4.36e-09	Promoter (<=1kb)	11	116434094	116439077	4984	1	319370	ENSMUST00000057676.6	0	Ubald2
1895	chr11	116669767	116670211	445	*	7.22	8.06	5.03	3.02	8.7e-10	4.37e-09	Promoter (1-2kb)	11	116671660	116675798	4139	1	66293	ENSMUST00000139934.7	-1449	Snhg16
1896	chr10	128409507	128410119	613	*	8.1	8.95	5.68	3.27	8.7e-10	4.37e-09	Promoter (<=1kb)	10	128401395	128409728	8334	2	69917	ENSMUST00000164199.7	0	Nabp2
1897	chr10	42862113	42862728	616	*	7.49	8.36	4.91	3.45	8.72e-10	4.38e-09	Promoter (1-2kb)	10	42860793	42960778	99986	1	268297	ENSMUST00000105494.7	1320	Scml4
1898	chr4	134534916	134535503	588	*	7.64	8.47	5.46	3.01	8.72e-10	4.38e-09	Promoter (<=1kb)	4	134525550	134535268	9719	2	76824	ENSMUST00000102550.9	0	Mtfr1l
1899	chr15	67039471	67039949	479	*	7.09	7.94	4.83	3.11	8.73e-10	4.38e-09	Distal Intergenic	15	66946537	66969640	23104	2	17988	ENSMUST00000164070.1	-69831	Ndrg1
1900	chr6	72552533	72553206	674	*	7.82	8.66	5.57	3.09	8.77e-10	4.4e-09	Promoter (<=1kb)	6	72552938	72558257	5320	1	12332	ENSMUST00000126101.2	0	Capg
1901	chr5	135688584	135689436	853	*	8.82	9.7	6.17	3.53	8.79e-10	4.41e-09	Promoter (<=1kb)	5	135689036	135735326	46291	1	18984	ENSMUST00000005651.12	0	Por
1902	chr2	92375142	92375709	568	*	8.29	9.15	5.87	3.28	8.79e-10	4.41e-09	Promoter (<=1kb)	2	92375306	92381217	5912	1	18633	ENSMUST00000028650.8	0	Pex16
1903	chr13	41381371	41382205	835	*	7.7	8.52	5.62	2.9	8.8e-10	4.41e-09	Intron (ENSMUST00000225967.1/ENSMUST00000225967.1, intron 1 of 1)	13	41317920	41359739	41820	2	18003	ENSMUST00000224803.1	-21632	Nedd9
1904	chr15	74720769	74721832	1064	*	8.14	8.97	6.01	2.96	8.81e-10	4.41e-09	Promoter (<=1kb)	15	74721204	74724639	3436	1	223626	ENSMUST00000070923.2	0	Them6
1905	chr3	37174602	37174882	281	*	6.5	7.36	4.01	3.36	8.89e-10	4.45e-09	Distal Intergenic	3	37182885	37188593	5709	1	102639848	ENSMUST00000148448.1	-8003	Gm12532
1906	chrX	106186767	106187226	460	*	7.43	8.3	4.93	3.36	8.9e-10	4.45e-09	Promoter (<=1kb)	20	106187100	106203699	16600	1	18655	ENSMUST00000081593.12	0	Pgk1
1907	chr10	7824511	7825268	758	*	8.67	9.53	6.25	3.28	8.9e-10	4.45e-09	Distal Intergenic	10	7832470	7870396	37927	1	237256	ENSMUST00000039484.5	-7202	Zc3h12d
1908	chr11	78328199	78328894	696	*	7.11	7.94	4.94	3	8.91e-10	4.45e-09	Promoter (<=1kb)	11	78328415	78342782	14368	1	276846	ENSMUST00000048073.8	0	Pigs
1909	chr13	81175930	81176513	584	*	7.58	8.44	5.09	3.35	8.94e-10	4.47e-09	Intron (ENSMUST00000128120.1/110789, intron 4 of 7)	13	81051181	81078963	27783	1	319983	ENSMUST00000223730.1	124749	9330111N05Rik
1910	chr19	53142019	53143265	1247	*	9.01	9.85	6.72	3.13	9e-10	4.49e-09	Promoter (<=1kb)	19	53142756	53247208	104453	1	27360	ENSMUST00000050096.14	0	Add3
1911	chr8	70897110	70897921	812	*	8.76	9.62	6.3	3.33	9.01e-10	4.5e-09	Promoter (<=1kb)	8	70894722	70897412	2691	2	76808	ENSMUST00000054220.9	0	Rpl18a
1912	chr9	96583113	96583475	363	*	7.08	7.92	4.86	3.06	9.03e-10	4.5e-09	Promoter (2-3kb)	9	96571888	96580606	8719	2	114713	ENSMUST00000190537.1	-2507	Rasa2
1913	chr1	159231790	159232710	921	*	7.91	8.74	5.75	2.99	9.08e-10	4.52e-09	Promoter (<=1kb)	1	159232320	159250119	17800	1	26374	ENSMUST00000195800.5	0	Cop1
1914	chr4	63898962	63899875	914	*	7.86	8.68	5.81	2.87	9.09e-10	4.52e-09	Distal Intergenic	4	63831308	63861347	30040	2	21949	ENSMUST00000030047.2	-37615	Tnfsf8
1915	chr15	66865106	66865779	674	*	7.82	8.65	5.59	3.07	9.09e-10	4.52e-09	Distal Intergenic	15	66891320	66923201	31882	1	22402	ENSMUST00000005255.8	-25541	Ccn4
1916	chr5	53594182	53594636	455	*	7.66	8.51	5.36	3.15	9.11e-10	4.53e-09	Intron (ENSMUST00000201991.3/19664, intron 2 of 6)	5	53590981	53656137	65157	1	19664	ENSMUST00000201883.3	3201	Rbpj
1917	chr6	129180365	129181279	915	*	9.2	10.05	6.86	3.19	9.18e-10	4.56e-09	Promoter (<=1kb)	6	129180615	129186534	5920	1	93694	ENSMUST00000032260.5	0	Clec2d
1918	chr10	77520472	77520866	395	*	7.27	8.1	5.07	3.03	9.18e-10	4.56e-09	Distal Intergenic	10	77486661	77515785	29125	2	108707	ENSMUST00000045454.8	-4687	Fam207a
1919	chr7	125588704	125589220	517	*	8.26	9.1	6.06	3.04	9.21e-10	4.58e-09	Distal Intergenic	7	125603429	125631506	28078	1	60504	ENSMUST00000206234.1	-14209	Il21r
1920	chr9	63602116	63602974	859	*	8.59	9.43	6.36	3.07	9.22e-10	4.58e-09	Promoter (<=1kb)	9	63602660	63644588	41929	1	66939	ENSMUST00000041551.8	0	Aagab
1921	chr8	57487174	57488147	974	*	8.52	9.36	6.24	3.12	9.25e-10	4.59e-09	Promoter (<=1kb)	8	57482707	57487860	5154	2	60406	ENSMUST00000034022.3	0	Sap30
1922	chr5	8424590	8424998	409	*	6.49	7.35	4.12	3.23	9.25e-10	4.59e-09	Promoter (<=1kb)	5	8424832	8442499	17668	1	319653	ENSMUST00000198792.1	0	Slc25a40
1923	chr11	85352561	85353448	888	*	8.56	9.41	6.23	3.17	9.27e-10	4.59e-09	Promoter (<=1kb)	11	85353167	85510991	157825	1	192197	ENSMUST00000108056.7	0	Bcas3
1924	chr18	35561821	35562980	1160	*	8.45	9.28	6.28	3	9.36e-10	4.64e-09	Promoter (<=1kb)	18	35562138	35577876	15739	1	17184	ENSMUST00000235769.1	0	Matr3
1925	chr1	171648915	171649252	338	*	6.67	7.5	4.51	2.99	9.36e-10	4.64e-09	Promoter (<=1kb)	1	171634474	171648939	14466	2	75345	ENSMUST00000192024.5	0	Slamf7
1926	chr11	101424852	101425698	847	*	7.48	8.3	5.34	2.96	9.4e-10	4.65e-09	Promoter (<=1kb)	11	101425085	101435673	10589	1	217201	ENSMUST00000040561.5	0	Rundc1
1927	chr11	87448213	87449438	1226	*	8.73	9.56	6.57	2.99	9.4e-10	4.65e-09	Exon (ENSMUST00000198628.1/ENSMUST00000198628.1, exon 1 of 1)	11	87427591	87484766	57176	1	83560	ENSMUST00000156483.1	20622	Tex14
1928	chr11	98788756	98789202	447	*	7.81	8.67	5.41	3.26	9.4e-10	4.65e-09	Distal Intergenic	11	98795516	98807859	12344	1	74026	ENSMUST00000037915.8	-6314	Msl1
1929	chr11	50325279	50326235	957	*	8.77	9.62	6.49	3.12	9.41e-10	4.65e-09	Promoter (<=1kb)	11	50293961	50325673	31713	2	12330	ENSMUST00000179865.7	0	Canx
1930	chr3	90490677	90491245	569	*	7.93	8.74	5.88	2.86	9.45e-10	4.66e-09	Promoter (<=1kb)	3	90488034	90491033	3000	2	20615	ENSMUST00000149884.1	0	Snapin
1931	chr6	57691521	57692207	687	*	7.96	8.78	5.88	2.9	9.46e-10	4.67e-09	Promoter (<=1kb)	6	57686576	57692078	5503	2	66459	ENSMUST00000053386.5	0	Pyurf
1932	chr2	59473798	59474238	441	*	6.41	7.24	4.27	2.98	9.49e-10	4.68e-09	Distal Intergenic	2	59484653	59505020	20368	1	76747	ENSMUST00000028369.5	-10415	Dapl1
1933	chr11	98438595	98439165	571	*	7.43	8.26	5.3	2.96	9.49e-10	4.68e-09	Promoter (<=1kb)	11	98437708	98438991	1284	2	103742	ENSMUST00000002655.7	0	Mien1
1934	chr10	78297751	78298641	891	*	8.39	9.22	6.22	3	9.5e-10	4.68e-09	Promoter (<=1kb)	10	78271563	78298198	26636	2	28169	ENSMUST00000105389.7	0	Agpat3
1935	chr7	16738175	16738543	369	*	7.27	8.12	4.87	3.25	9.53e-10	4.69e-09	Promoter (<=1kb)	7	16738410	16749294	10885	1	232910	ENSMUST00000086112.7	0	Ap2s1
1936	chr4	126103677	126104355	679	*	8.2	9.05	5.88	3.17	9.54e-10	4.69e-09	Promoter (<=1kb)	4	126103957	126141028	37072	1	74178	ENSMUST00000116286.8	0	Stk40
1937	chr3	103278930	103280164	1235	*	8.19	9.01	6.09	2.91	9.54e-10	4.69e-09	Promoter (<=1kb)	3	103279293	103358775	79483	1	94093	ENSMUST00000029444.12	0	Trim33
1938	chr15	102458219	102458664	446	*	7.06	7.89	4.89	2.99	9.55e-10	4.7e-09	Promoter (<=1kb)	15	102459028	102460588	1561	1	66151	ENSMUST00000164938.7	-364	Prr13
1939	chr15	59524502	59525388	887	*	7.75	8.55	5.81	2.73	9.57e-10	4.71e-09	Intron (ENSMUST00000168722.2/68501, intron 4 of 4)	15	59648350	59657099	8750	1	211770	ENSMUST00000067543.7	-122962	Trib1
1940	chr6	148211743	148212554	812	*	8.34	9.19	6.05	3.14	9.58e-10	4.71e-09	Promoter (<=1kb)	6	148179079	148212374	33296	2	67456	ENSMUST00000136008.7	0	Ergic2
1941	chr19	21271602	21273047	1446	*	8.5	9.31	6.48	2.83	9.59e-10	4.71e-09	Promoter (<=1kb)	19	21272278	21286840	14563	1	22682	ENSMUST00000237651.1	0	Zfand5
1942	chr16	91010645	91011728	1084	*	7.93	8.76	5.78	2.98	9.62e-10	4.72e-09	Promoter (<=1kb)	16	90936092	91011308	75217	2	104015	ENSMUST00000121759.7	0	Synj1
1943	chr14	27375981	27376701	721	*	7.51	8.31	5.53	2.78	9.63e-10	4.72e-09	Intron (ENSMUST00000225949.1/71704, intron 6 of 13)	14	27361389	27379647	18259	1	71704	ENSMUST00000225494.1	14592	Arhgef3
1944	chr18	61554763	61555461	699	*	8.35	9.22	5.77	3.44	9.64e-10	4.72e-09	Promoter (<=1kb)	18	61555274	61590061	34788	1	93687	ENSMUST00000165123.7	0	Csnk1a1
1945	chr2	180024463	180025509	1047	*	8.66	9.51	6.38	3.12	9.64e-10	4.72e-09	Promoter (<=1kb)	2	180024987	180035461	10475	1	241846	ENSMUST00000055485.11	0	Lsm14b
1946	chr17	34587084	34587884	801	*	7.61	8.43	5.53	2.9	9.66e-10	4.73e-09	Promoter (<=1kb)	17	34587041	34587818	778	1	18132	ENSMUST00000156724.1	43	Notch4
1947	chr4	7455114	7455537	424	*	6.63	7.47	4.39	3.08	9.7e-10	4.75e-09	Distal Intergenic	4	7560688	7573801	13114	1	71510	ENSMUST00000129988.1	-105151	8430436N08Rik
1948	chr2	30463749	30464421	673	*	8.67	9.53	6.14	3.4	9.7e-10	4.75e-09	Distal Intergenic	2	30471537	30474219	2683	2	72500	ENSMUST00000065134.3	9798	Ier5l
1949	chr16	3884239	3884971	733	*	7.55	8.37	5.4	2.98	9.72e-10	4.75e-09	Promoter (<=1kb)	16	3865290	3884561	19272	2	71063	ENSMUST00000119599.2	0	Zfp597
1950	chr12	107146797	107147698	902	*	7.77	8.57	5.82	2.75	9.73e-10	4.75e-09	Exon (ENSMUST00000148122.1/ENSMUST00000148122.1, exon 3 of 3)	12	106706049	106716362	10314	2	71033	ENSMUST00000149382.1	-430435	4933406K04Rik
1951	chr6	99056791	99057674	884	*	8.88	9.72	6.61	3.11	9.77e-10	4.77e-09	Intron (ENSMUST00000113326.8/108655, intron 4 of 17)	6	99003393	99044459	41067	2	108655	ENSMUST00000123992.7	-12332	Foxp1
1952	chr4	34550295	34550894	600	*	7.23	8.04	5.2	2.84	9.81e-10	4.79e-09	Promoter (<=1kb)	4	34550937	34566908	15972	1	433693	ENSMUST00000084299.5	-43	Akirin2
1953	chr9	56950558	56951249	692	*	7.97	8.79	5.86	2.93	9.84e-10	4.8e-09	Promoter (<=1kb)	9	56950878	56983206	32329	1	66069	ENSMUST00000068856.4	0	Snupn
1954	chr10	80695922	80696663	742	*	7.47	8.29	5.38	2.91	9.86e-10	4.81e-09	Promoter (2-3kb)	10	80691218	80693736	2519	2	208228	ENSMUST00000220138.1	-2186	Mob3a
1955	chr19	8819242	8820548	1307	*	9.25	10.1	6.87	3.23	9.86e-10	4.81e-09	Promoter (<=1kb)	19	8820010	8834143	14134	1	68693	ENSMUST00000096753.4	0	Hnrnpul2
1956	chr14	21075760	21076483	724	*	7.65	8.47	5.55	2.93	9.9e-10	4.82e-09	Promoter (<=1kb)	14	21076152	21448562	372411	1	11534	ENSMUST00000224069.1	0	Adk
1957	chr8	116635260	116635628	369	*	7.45	8.31	5.02	3.29	9.9e-10	4.82e-09	Intron (ENSMUST00000109102.3/75796, intron 1 of 6)	8	116574400	116732991	158592	2	75796	ENSMUST00000109102.3	97363	Cdyl2
1958	chr2	90940209	90941350	1142	*	7.92	8.73	5.93	2.8	9.91e-10	4.82e-09	Promoter (<=1kb)	2	90940382	90987754	47373	1	13046	ENSMUST00000150546.1	0	Celf1
1959	chr10	39171157	39171476	320	*	6.89	7.75	4.51	3.24	9.98e-10	4.86e-09	Exon (ENSMUST00000215835.1/ENSMUST00000215835.1, exon 1 of 1)	10	39150970	39163794	12825	2	327743	ENSMUST00000076713.5	-7363	Ccn6
1960	chr3	106785019	106785703	685	*	7.61	8.41	5.65	2.76	1e-09	4.87e-09	Intron (ENSMUST00000038845.9/12508, intron 1 of 7)	3	106759921	106790149	30229	2	12508	ENSMUST00000038845.9	4446	Cd53
1961	chr8	26118850	26119987	1138	*	8.29	9.12	6.12	2.99	1e-09	4.87e-09	Promoter (<=1kb)	8	26021421	26119224	97804	2	320191	ENSMUST00000037182.13	0	Hook3
1962	chr8	72350752	72351097	346	*	6.91	7.74	4.72	3.02	1e-09	4.87e-09	Intron (ENSMUST00000163643.2/13859, intron 22 of 23)	8	72345967	72374314	28348	2	13859	ENSMUST00000212257.1	23217	Eps15l1
1963	chr3	37209475	37209879	405	*	6.92	7.75	4.76	2.99	1e-09	4.87e-09	Distal Intergenic	3	37225337	37232565	7229	2	60505	ENSMUST00000161015.1	22686	Il21
1964	chr19	6339796	6340316	521	*	7.18	8.03	4.91	3.11	1.01e-09	4.88e-09	Promoter (<=1kb)	19	6341135	6355612	14478	1	26412	ENSMUST00000133696.7	-819	Map4k2
1965	chr6	97210452	97211133	682	*	7.88	8.7	5.8	2.91	1.01e-09	4.88e-09	Promoter (<=1kb)	6	97210689	97233315	22627	1	65106	ENSMUST00000044681.6	0	Arl6ip5
1966	chr11	69671074	69672905	1832	*	9.67	10.5	7.51	2.99	1.01e-09	4.88e-09	Promoter (<=1kb)	11	69666936	69672317	5382	2	13681	ENSMUST00000128519.7	0	Eif4a1
1967	chr10	79668804	79669492	689	*	7.31	8.13	5.22	2.91	1.01e-09	4.89e-09	Promoter (<=1kb)	10	79669369	79676127	6759	1	110012	ENSMUST00000020552.6	0	Tpgs1
1968	chr7	141327302	141328727	1426	*	9.13	9.96	6.93	3.03	1.01e-09	4.9e-09	Promoter (<=1kb)	7	141297180	141327672	30493	2	54006	ENSMUST00000080553.8	0	Deaf1
1969	chr7	44997185	44997995	811	*	8.15	8.97	6.08	2.88	1.01e-09	4.91e-09	Promoter (<=1kb)	7	44997648	45002848	5201	1	54131	ENSMUST00000003284.15	0	Irf3
1970	chr12	8921510	8922409	900	*	8.67	9.51	6.47	3.04	1.02e-09	4.93e-09	Promoter (<=1kb)	12	8921664	8938742	17079	1	17775	ENSMUST00000020909.3	0	Laptm4a
1971	chr15	27680865	27681959	1095	*	8.34	9.16	6.25	2.9	1.02e-09	4.95e-09	Promoter (<=1kb)	15	27655069	27681515	26447	2	223433	ENSMUST00000226170.1	0	Otulinl
1972	chr1	165700551	165701516	966	*	7.77	8.6	5.62	2.98	1.02e-09	4.95e-09	Intron (ENSMUST00000097474.8/226594, intron 1 of 5)	1	165648947	165708048	59102	2	226594	ENSMUST00000040357.10	6532	Rcsd1
1973	chr19	43530905	43531304	400	*	7.23	8.07	5.03	3.04	1.03e-09	4.95e-09	Intron (ENSMUST00000236043.1/ENSMUST00000236043.1, intron 1 of 1)	19	43499752	43524605	24854	2	14718	ENSMUST00000026196.13	-6300	Got1
1974	chr2	32395490	32396540	1051	*	8.29	9.1	6.25	2.85	1.03e-09	4.95e-09	Promoter (<=1kb)	2	32395896	32405772	9877	1	96979	ENSMUST00000028162.4	0	Ptges2
1975	chr9	13443495	13443875	381	*	7.8	8.6	5.84	2.76	1.03e-09	4.95e-09	Intron (ENSMUST00000159294.8/270118, intron 1 of 4)	9	13431361	13432751	1391	1	18689	ENSMUST00000216590.1	12134	Phxr4
1976	chr15	73140211	73140688	478	*	7.21	8.05	4.96	3.09	1.03e-09	4.98e-09	Intron (ENSMUST00000044113.11/239528, intron 2 of 18)	15	73107333	73114054	6722	2	239528	ENSMUST00000230158.1	-26157	Ago2
1977	chr4	148448227	148449036	810	*	8.4	9.26	5.98	3.28	1.03e-09	4.98e-09	Promoter (<=1kb)	4	148448611	148454969	6359	1	56717	ENSMUST00000123566.7	0	Mtor
1978	chr7	80947403	80948020	618	*	8.02	8.88	5.58	3.29	1.03e-09	4.98e-09	Promoter (<=1kb)	7	80904889	80947545	42657	2	56529	ENSMUST00000147813.7	0	Sec11a
1979	chr11	6444015	6444821	807	*	8.77	9.63	6.34	3.28	1.04e-09	4.99e-09	Promoter (<=1kb)	11	6427229	6444443	17215	2	77605	ENSMUST00000109737.8	0	H2afv
1980	chr4	128609875	128610371	497	*	8.09	8.95	5.6	3.35	1.04e-09	4.99e-09	Promoter (<=1kb)	4	128583547	128610098	26552	2	269585	ENSMUST00000097877.8	0	Zscan20
1981	chr17	28952128	28952804	677	*	7.02	7.85	4.87	2.98	1.04e-09	4.99e-09	Promoter (<=1kb)	17	28952258	28967161	14904	1	66989	ENSMUST00000233145.1	0	Kctd20
1982	chr11	120598126	120598879	754	*	7.88	8.71	5.77	2.94	1.04e-09	4.99e-09	Promoter (<=1kb)	11	120592121	120598365	6245	2	21681	ENSMUST00000026125.2	0	Alyref
1983	chr5	23386506	23387529	1024	*	9.07	9.94	6.46	3.48	1.04e-09	5e-09	Exon (ENSMUST00000197377.1/ENSMUST00000197377.1, exon 1 of 2)	5	23431810	23433919	2110	2	269630	ENSMUST00000101522.2	46390	5031425E22Rik
1984	chr6	86732810	86733715	906	*	7.98	8.84	5.61	3.23	1.04e-09	5e-09	Promoter (<=1kb)	6	86691768	86733383	41616	2	23885	ENSMUST00000001185.13	0	Gmcl1
1985	chr5	45856975	45858067	1093	*	8.85	9.7	6.58	3.12	1.04e-09	5.01e-09	Promoter (<=1kb)	5	45697181	45857615	160435	2	209707	ENSMUST00000045586.12	0	Lcorl
1986	chr8	124721602	124722607	1006	*	9.04	9.91	6.42	3.49	1.06e-09	5.08e-09	Promoter (<=1kb)	8	124671332	124721964	50633	2	234875	ENSMUST00000117624.8	0	Ttc13
1987	chr9	4309064	4310299	1236	*	9.63	10.49	7.21	3.28	1.06e-09	5.08e-09	Promoter (<=1kb)	9	4294793	4309467	14675	2	67618	ENSMUST00000051589.8	0	Aasdhppt
1988	chr11	80208846	80209408	563	*	7.34	8.19	5.05	3.13	1.06e-09	5.08e-09	Promoter (<=1kb)	11	80209019	80266812	57794	1	59040	ENSMUST00000077451.13	0	Rhot1
1989	chr2	152825398	152826343	946	*	7.96	8.78	5.84	2.95	1.06e-09	5.09e-09	Promoter (2-3kb)	2	152781411	152828535	47125	2	12048	ENSMUST00000173755.1	2192	Bcl2l1
1990	chr6	149309277	149309908	632	*	7.55	8.38	5.36	3.02	1.06e-09	5.1e-09	Promoter (<=1kb)	6	149309414	149326671	17258	1	67246	ENSMUST00000130664.7	0	Resf1
1991	chr15	80948104	80948792	689	*	7.42	8.24	5.29	2.95	1.07e-09	5.11e-09	Promoter (<=1kb)	15	80948490	80970946	22457	1	11564	ENSMUST00000023043.9	0	Adsl
1992	chr3	98348073	98348569	497	*	7.22	8.04	5.13	2.91	1.07e-09	5.11e-09	Distal Intergenic	3	98313170	98339990	26821	2	236539	ENSMUST00000065793.11	-8083	Phgdh
1993	chr19	46572858	46573580	723	*	7.71	8.53	5.63	2.9	1.07e-09	5.11e-09	Promoter (<=1kb)	19	46531096	46573093	41998	2	56350	ENSMUST00000026009.9	0	Arl3
1994	chr5	122371831	122372988	1158	*	8.78	9.61	6.55	3.06	1.07e-09	5.12e-09	Promoter (<=1kb)	5	122371876	122382841	10966	1	68080	ENSMUST00000127608.7	0	Gpn3
1995	chr2	173469612	173470206	595	*	8.14	9.02	5.51	3.51	1.07e-09	5.13e-09	Distal Intergenic	2	173522586	173528501	5916	1	72221	ENSMUST00000029023.3	-52380	1700021F07Rik
1996	chr10	96599645	96600104	460	*	7.75	8.62	5.23	3.39	1.08e-09	5.13e-09	Distal Intergenic	10	96617006	96622809	5804	1	12226	ENSMUST00000038377.8	-16902	Btg1
1997	chr6	112696074	112696843	770	*	7.98	8.8	5.82	2.98	1.08e-09	5.13e-09	Promoter (<=1kb)	6	112619850	112696686	76837	2	58186	ENSMUST00000077088.10	0	Rad18
1998	chr17	88065528	88066700	1173	*	9.19	10.05	6.75	3.3	1.08e-09	5.14e-09	Promoter (<=1kb)	17	87990859	88065291	74433	2	225055	ENSMUST00000005504.14	-237	Fbxo11
1999	chr9	21327957	21328476	520	*	7.73	8.57	5.53	3.04	1.08e-09	5.14e-09	Intron (ENSMUST00000217461.1/68682, intron 1 of 21)	9	21320748	21343575	22828	1	68682	ENSMUST00000213758.1	7209	Slc44a2
[truncated: 6,657 more rows]
